# Supplementary material for: Contrasting patterns in phylogenetic and biogeographic factories of invasive grasses (Poaceae) across the globe
Source: NPJ Biodivers. 2023 May 18;2:11. doi: 10.1038/s44185-023-00016-4 (PMC11332090; doi:10.1038/s44185-023-00016-4)
Supplement: Supplementary file 1 — Supplementary Data [file 44185_2023_16_MOESM1_ESM.xlsx]

## Sheet: Species 
Supplementary Data 1. List of Poaceae Naturalised and Invasive Alien Species compiled for this study. Examined species are limited to those present in the Qian and Jin 2016 Phylogeny. Attributed native biogeographic realm and biome centroids are also included.
Species	Naturalised Status	Naturalized Status Source	Invasive Status	Invasive status Source (Ref.)	Biome centroid	Realm centroid
Aegilops caudata	Not listed	GLONAF	Not listed	Not Identified As Invasive	Mediterranean	Palearctic
Aegilops columnaris	Not listed	GLONAF	Not listed	Not Identified As Invasive	Mediterranean	Palearctic
Aegilops comosa	Not listed	GLONAF	Not listed	Not Identified As Invasive	Mediterranean	Palearctic
Aegilops cylindrica	Not listed	GLONAF	Yes, listed	GISD/ISSD/CABI/US	Temperate savanna & shrubland	Palearctic
Aegilops juvenalis	Not listed	GLONAF	Not listed	Not Identified As Invasive	Temperate savanna & shrubland	Palearctic
Aegilops kotschyi	Not listed	GLONAF	Not listed	Not Identified As Invasive	Deserts	Palearctic
Aegilops longissima	Not listed	GLONAF	Not listed	Not Identified As Invasive	Mediterranean	Palearctic
Aegilops mutica	Not listed	GLONAF	Not listed	Not Identified As Invasive	Temperate Broadleaf	Palearctic
Aegilops peregrina	Not listed	GLONAF	Not listed	Not Identified As Invasive	Mediterranean	Palearctic
Aegilops searsii	Not listed	GLONAF	Not listed	Not Identified As Invasive	Mediterranean	Palearctic
Aegilops sharonensis	Not listed	GLONAF	Not listed	Not Identified As Invasive	Mediterranean	Palearctic
Aegilops speltoides	Not listed	GLONAF	Yes, listed	Weber Biol Invas 2008, China.	Mediterranean	Palearctic
Aegilops umbellulata	Not listed	GLONAF	Not listed	Not Identified As Invasive	Mediterranean	Palearctic
Aegilops vavilovii	Not listed	GLONAF	Not listed	Not Identified As Invasive	Mediterranean	Palearctic
Aeluropus lagopoides	Not listed	GLONAF	Not listed	Not Identified As Invasive	Deserts	NA
Aeluropus littoralis	Not listed	GLONAF	Not listed	Not Identified As Invasive	Mediterranean	Palearctic
Agropyron brownei	Not listed	GLONAF	Not listed	Not Identified As Invasive	NA	NA
Agropyron mongolicum	Not listed	GLONAF	Not listed	Not Identified As Invasive	Temperate savanna & shrubland	Palearctic
Agropyron retrofractum	Not listed	GLONAF	Not listed	Not Identified As Invasive	Temperate Broadleaf	Australasian
Agropyron velutinum	Not listed	GLONAF	Not listed	Not Identified As Invasive	NA	NA
Agrostis billardierei	Not listed	GLONAF	Not listed	Not Identified As Invasive	Not Available	Australasian
Agrostis clavata	Not listed	GLONAF	Not listed	Not Identified As Invasive	Temperate Broadleaf	Palearctic
Agrostis imbecilla	Not listed	GLONAF	Not listed	Not Identified As Invasive	Temperate savanna & shrubland	Australasian
Agrostis mertensii	Not listed	GLONAF	Not listed	Not Identified As Invasive	Taiga	Palearctic
Agrostis muelleriana	Not listed	GLONAF	Not listed	Not Identified As Invasive	Montane grassland	Australasian
Agrostis muscosa	Not listed	GLONAF	Not listed	Not Identified As Invasive	Temperate savanna & shrubland	Australasian
Agrostis pallescens	Not listed	GLONAF	Not listed	Not Identified As Invasive	Temperate savanna & shrubland	Australasian
Agrostis personata	Not listed	GLONAF	Not listed	Not Identified As Invasive	Montane grassland	Australasian
Agrostis petriei	Not listed	GLONAF	Not listed	Not Identified As Invasive	Montane grassland	Australasian
Agrostis thurberiana	Not listed	GLONAF	Not listed	Not Identified As Invasive	Temperate Coniferous	Nearctic
Agrostis vinealis	Not listed	GLONAF	Not listed	Not Identified As Invasive	Temperate Broadleaf	Palearctic
Alloteropsis semialata	Not listed	GLONAF	Not listed	Not Identified As Invasive	Tropical savanna & Shrubland	Australasian
Alopecurus bulbosus	Not listed	GLONAF	Not listed	Not Identified As Invasive	Temperate Broadleaf	Palearctic
Alopecurus gerardii	Not listed	GLONAF	Not listed	Not Identified As Invasive	Temperate Coniferous	Palearctic
Alopecurus magellanicus	Not listed	GLONAF	Not listed	Not Identified As Invasive	Tundra	Nearctic
Alopecurus textilis	Not listed	GLONAF	Not listed	Not Identified As Invasive	Temperate Broadleaf	Palearctic
Altoparadisium chapadense	Not listed	GLONAF	Not listed	Not Identified As Invasive	Tropical savanna & Shrubland	Neotropical
Ampelocalamus actinotrichus	Not listed	GLONAF	Not listed	Not Identified As Invasive	Tropical moist	Indomalay
Amphipogon caricinus	Not listed	GLONAF	Not listed	Not Identified As Invasive	Mediterranean	Australasian
Amphipogon strictus	Not listed	GLONAF	Not listed	Not Identified As Invasive	Mediterranean	Australasian
Andropogon fastigiatus	Not listed	GLONAF	Not listed	Not Identified As Invasive	Tropical savanna & Shrubland	Neotropical
Andropogon gerardii	Not listed	GLONAF	Not listed	Not Identified As Invasive	Temperate Broadleaf	Nearctic
Andropogon glomeratus	Not listed	GLONAF	Not listed	Not Identified As Invasive	Temperate savanna & shrubland	Nearctic
Andropogon ternarius	Not listed	GLONAF	Not listed	Not Identified As Invasive	Temperate Coniferous	Nearctic
Anisopogon avenaceus	Not listed	GLONAF	Not listed	Not Identified As Invasive	Temperate Broadleaf	Australasian
Anomochloa marantoidea	Not listed	GLONAF	Not listed	Not Identified As Invasive	Not Available	NA
Anthaenantiopsis rojasiana	Not listed	GLONAF	Not listed	Not Identified As Invasive	NA	NA
Arctagrostis latifolia	Not listed	GLONAF	Not listed	Not Identified As Invasive	Tundra	Nearctic
Aristida anthoxanthoides	Not listed	GLONAF	Not listed	Not Identified As Invasive	Deserts	Australasian
Aristida arizonica	Not listed	GLONAF	Not listed	Not Identified As Invasive	Temperate Coniferous	Nearctic
Aristida contorta	Not listed	GLONAF	Not listed	Not Identified As Invasive	Deserts	Australasian
Aristida divaricata	Not listed	GLONAF	Not listed	Not Identified As Invasive	Deserts	Nearctic
Aristida funiculata	Not listed	GLONAF	Not listed	Not Identified As Invasive	Tropical savanna & Shrubland	Afrotropical
Aristida hordeacea	Not listed	GLONAF	Not listed	Not Identified As Invasive	Tropical savanna & Shrubland	Afrotropical
Aristida hygrometrica	Not listed	GLONAF	Not listed	Not Identified As Invasive	Tropical savanna & Shrubland	Australasian
Aristida jerichoensis	Not listed	GLONAF	Not listed	Not Identified As Invasive	Temperate savanna & shrubland	Australasian
Aristida junciformis	Not listed	GLONAF	Not listed	Not Identified As Invasive	Montane grassland	Afrotropical
Aristida latifolia	Not listed	GLONAF	Not listed	Not Identified As Invasive	Tropical savanna & Shrubland	Australasian
Aristida mohrii	Not listed	GLONAF	Not listed	Not Identified As Invasive	Temperate Coniferous	Nearctic
Aristida palustris	Not listed	GLONAF	Not listed	Not Identified As Invasive	Temperate Coniferous	Nearctic
Aristida purpurascens	Not listed	GLONAF	Not listed	Not Identified As Invasive	Temperate Coniferous	Nearctic
Aristida rhiniochloa	Not listed	GLONAF	Not listed	Not Identified As Invasive	Tropical savanna & Shrubland	Afrotropical
Aristida setacea	Not listed	GLONAF	Not listed	Not Identified As Invasive	Tropical dry	Indomalay
Aristida setifolia	Not listed	GLONAF	Not listed	Not Identified As Invasive	Tropical savanna & Shrubland	Neotropical
Aristida spiciformis	Not listed	GLONAF	Not listed	Not Identified As Invasive	Temperate Coniferous	Nearctic
Aristida superpendens	Not listed	GLONAF	Not listed	Not Identified As Invasive	Tropical savanna & Shrubland	Australasian
Arrhenatherum palaestinum	Not listed	GLONAF	Not listed	Not Identified As Invasive	Mediterranean	Palearctic
Arthropogon villosus	Not listed	GLONAF	Not listed	Not Identified As Invasive	Tropical savanna & Shrubland	Neotropical
Arundinaria gigantea	Not listed	GLONAF	Not listed	Not Identified As Invasive	Temperate Broadleaf	Nearctic
Arundinella deppeana	Not listed	GLONAF	Not listed	Not Identified As Invasive	Tropical moist	Neotropical
Arundinella hirta	Not listed	GLONAF	Not listed	Not Identified As Invasive	Temperate Broadleaf	Palearctic
Arundinella nepalensis	Not listed	GLONAF	Not listed	Not Identified As Invasive	Tropical savanna & Shrubland	Australasian
Arundinella setosa	Not listed	GLONAF	Not listed	Not Identified As Invasive	Tropical moist	Australasian
Astrebla elymoides	Not listed	GLONAF	Not listed	Not Identified As Invasive	Tropical savanna & Shrubland	Australasian
Astrebla pectinata	Not listed	GLONAF	Not listed	Not Identified As Invasive	Deserts	Australasian
Austrofestuca littoralis	Not listed	GLONAF	Not listed	Not Identified As Invasive	Temperate Broadleaf	NA
Axonopus anceps	Not listed	GLONAF	Not listed	Not Identified As Invasive	Tropical savanna & Shrubland	Neotropical
Axonopus furcatus	Not listed	GLONAF	Not listed	Not Identified As Invasive	Temperate Coniferous	Nearctic
Bambusa nutans	Not listed	GLONAF	Not listed	Not Identified As Invasive	Tropical dry	Indomalay
Bambusa polymorpha	Not listed	GLONAF	Not listed	Not Identified As Invasive	Tropical moist	Indomalay
Bambusa valida	Not listed	GLONAF	Not listed	Not Identified As Invasive	NA	NA
Blepharoneuron tricholepis	Not listed	GLONAF	Not listed	Not Identified As Invasive	Temperate Coniferous	Nearctic
Boissiera squarrosa	Not listed	GLONAF	Not listed	Not Identified As Invasive	Deserts	Palearctic
Bothriochloa alta	Not listed	GLONAF	Not listed	Not Identified As Invasive	Tropical coniferous	Neotropical
Bothriochloa ewartiana	Not listed	GLONAF	Not listed	Not Identified As Invasive	Deserts	Australasian
Bouteloua warnockii	Not listed	GLONAF	Not listed	Not Identified As Invasive	Deserts	Nearctic
Brachiaria bovonei	Not listed	GLONAF	Not listed	Not Identified As Invasive	Tropical savanna & Shrubland	Afrotropical
Brachiaria brizantha	Not listed	GLONAF	Yes, listed	Almeida	Tropical savanna & Shrubland	Afrotropical
Brachiaria deflexa	Not listed	GLONAF	Not listed	Not Identified As Invasive	Tropical savanna & Shrubland	Afrotropical
Brachiaria distachya	Not listed	GLONAF	Not listed	Not Identified As Invasive	Tropical savanna & Shrubland	Australasian
Brachiaria eruciformis	Not listed	GLONAF	Yes, listed	GISD/ISSD/CABI/US	Tropical savanna & Shrubland	Afrotropical
Brachiaria fasciculata	Not listed	GLONAF	Yes, listed	Almeida	Tropical moist	Neotropical
Brachiaria jubata	Not listed	GLONAF	Not listed	Not Identified As Invasive	Tropical savanna & Shrubland	Afrotropical
Brachiaria lata	Not listed	GLONAF	Not listed	Not Identified As Invasive	Tropical savanna & Shrubland	Afrotropical
Brachiaria leersioides	Not listed	GLONAF	Not listed	Not Identified As Invasive	Tropical savanna & Shrubland	Afrotropical
Brachiaria malacodes	Not listed	GLONAF	Not listed	Not Identified As Invasive	Tropical savanna & Shrubland	Afrotropical
Brachiaria mesocoma	Not listed	GLONAF	Not listed	Not Identified As Invasive	Deserts	Afrotropical
Brachiaria serrata	Not listed	GLONAF	Not listed	Not Identified As Invasive	Tropical savanna & Shrubland	Afrotropical
Brachiaria texana	Not listed	GLONAF	Not listed	Not Identified As Invasive	NA	NA
Brachiaria villosa	Not listed	GLONAF	Not listed	Not Identified As Invasive	Tropical savanna & Shrubland	Afrotropical
Brachiaria xantholeuca	Not listed	GLONAF	Not listed	Not Identified As Invasive	Tropical savanna & Shrubland	Afrotropical
Brachyelytrum erectum	Not listed	GLONAF	Not listed	Not Identified As Invasive	Temperate Broadleaf	Nearctic
Brachypodium retusum	Not listed	GLONAF	Not listed	Not Identified As Invasive	Mediterranean	Palearctic
Briza subaristata	Not listed	GLONAF	Yes, listed	GISD/ISSD/CABI/US	Temperate Broadleaf	Australasian
Bromuniola gossweileri	Not listed	GLONAF	Not listed	Not Identified As Invasive	Tropical savanna & Shrubland	Afrotropical
Bromus anomalus	Not listed	GLONAF	Not listed	Not Identified As Invasive	Tropical coniferous	Nearctic
Bromus cebadilla	Not listed	GLONAF	Not listed	Not Identified As Invasive	Temperate Broadleaf	Australasian
Bromus ciliatus	Not listed	GLONAF	Not listed	Not Identified As Invasive	Temperate Broadleaf	Nearctic
Bromus coloratus	Not listed	GLONAF	Not listed	Not Identified As Invasive	Temperate Broadleaf	Neotropical
Bromus fasciculatus	Not listed	GLONAF	Not listed	Not Identified As Invasive	Mediterranean	Palearctic
Bromus interruptus	Not listed	GLONAF	Not listed	Not Identified As Invasive	Temperate Broadleaf	Palearctic
Bromus laevipes	Not listed	GLONAF	Not listed	Not Identified As Invasive	Mediterranean	Nearctic
Bromus lanatipes	Not listed	GLONAF	Not listed	Not Identified As Invasive	Temperate Coniferous	Nearctic
Bromus lanatus	Not listed	GLONAF	Not listed	Not Identified As Invasive	Montane grassland	Neotropical
Bromus marginatus	Not listed	GLONAF	Not listed	Not Identified As Invasive	Temperate Coniferous	Nearctic
Bromus orcuttianus	Not listed	GLONAF	Not listed	Not Identified As Invasive	Temperate Coniferous	Nearctic
Bromus porteri	Not listed	GLONAF	Not listed	Not Identified As Invasive	Temperate Coniferous	Nearctic
Bromus remotiflorus	Not listed	GLONAF	Not listed	Not Identified As Invasive	Temperate Broadleaf	Palearctic
Bromus scoparius	Not listed	GLONAF	Not listed	Not Identified As Invasive	Mediterranean	Palearctic
Bromus secalinus	Not listed	GLONAF	Yes, listed	GISD/ISSD/CABI/US	Temperate Broadleaf	Palearctic
Bromus squarrosus	Not listed	GLONAF	Yes, listed	Chile	Mediterranean	Palearctic
Bromus sterilis	Not listed	GLONAF	Yes, listed	GISD/ISSD/CABI/US	Temperate Broadleaf	Palearctic
Buergersiochloa bambusoides	Not listed	GLONAF	Not listed	Not Identified As Invasive	Tropical moist	NA
Calamagrostis arundinacea	Not listed	GLONAF	Not listed	Not Identified As Invasive	Taiga	Palearctic
Calamagrostis canadensis	Not listed	GLONAF	Not listed	Not Identified As Invasive	Temperate Broadleaf	Nearctic
Calamagrostis lapponica	Not listed	GLONAF	Not listed	Not Identified As Invasive	Taiga	Palearctic
Calamagrostis pickeringii	Not listed	GLONAF	Not listed	Not Identified As Invasive	Temperate Broadleaf	Nearctic
Calamagrostis pseudophragmites	Not listed	GLONAF	Not listed	Not Identified As Invasive	Temperate Broadleaf	Palearctic
Calamagrostis purpurascens	Not listed	GLONAF	Not listed	Not Identified As Invasive	Temperate Coniferous	Nearctic
Calamagrostis purpurea	Not listed	GLONAF	Not listed	Not Identified As Invasive	Taiga	Palearctic
Calamagrostis quadriseta	Not listed	GLONAF	Not listed	Not Identified As Invasive	Temperate Broadleaf	Australasian
Calamagrostis stricta	Not listed	GLONAF	Not listed	Not Identified As Invasive	Tundra	Palearctic
Calamagrostis villosa	Not listed	GLONAF	Not listed	Not Identified As Invasive	Temperate Coniferous	Palearctic
Calderonella sylvatica	Not listed	GLONAF	Not listed	Not Identified As Invasive	Tropical moist	NA
Canastra lanceolata	Not listed	GLONAF	Not listed	Not Identified As Invasive	Tropical savanna & Shrubland	Neotropical
Capillipedium parviflorum	Not listed	GLONAF	Not listed	Not Identified As Invasive	Temperate Broadleaf	Australasian
Catabrosa aquatica	Not listed	GLONAF	Not listed	Not Identified As Invasive	Temperate Broadleaf	Palearctic
Cenchrus myosuroides	Not listed	GLONAF	Not listed	Not Identified As Invasive	Deserts	Neotropical
Cenchrus pilosus	Not listed	GLONAF	Yes, listed	Oviedo & Regalado Cuba 2012, 2015. Bissea 6-9	Tropical dry	Neotropical
Cenchrus violaceus	Not listed	GLONAF	Not listed	Not Identified As Invasive	Tropical savanna & Shrubland	Afrotropical
Centropodia glauca	Not listed	GLONAF	Not listed	Not Identified As Invasive	Deserts	Afrotropical
Centropodia mossamedensis	Not listed	GLONAF	Not listed	Not Identified As Invasive	Deserts	Afrotropical
Cephalostachyum pergracile	Not listed	GLONAF	Not listed	Not Identified As Invasive	Tropical moist	Indomalay
Chaetobromus involucratus	Not listed	GLONAF	Not listed	Not Identified As Invasive	Deserts	Afrotropical
Chasmanthium curvifolium	Not listed	GLONAF	Not listed	Not Identified As Invasive	Tropical coniferous	Nearctic
Chasmanthium laxum	Not listed	GLONAF	Not listed	Not Identified As Invasive	Temperate Coniferous	Nearctic
Chikusichloa aquatica	Not listed	GLONAF	Not listed	Not Identified As Invasive	Temperate Broadleaf	NA
Chimonobambusa marmorea	Not listed	GLONAF	Not listed	Not Identified As Invasive	Temperate Broadleaf	Palearctic
Chionochloa acicularis	Not listed	GLONAF	Not listed	Not Identified As Invasive	Temperate Broadleaf	Australasian
Chionochloa antarctica	Not listed	GLONAF	Not listed	Not Identified As Invasive	Tundra	NA
Chionochloa australis	Not listed	GLONAF	Not listed	Not Identified As Invasive	Temperate Broadleaf	Australasian
Chionochloa cheesemanii	Not listed	GLONAF	Not listed	Not Identified As Invasive	Temperate Broadleaf	Australasian
Chionochloa conspicua	Not listed	GLONAF	Not listed	Not Identified As Invasive	Temperate Broadleaf	Australasian
Chionochloa crassiuscula	Not listed	GLONAF	Not listed	Not Identified As Invasive	Montane grassland	Australasian
Chionochloa defracta	Not listed	GLONAF	Not listed	Not Identified As Invasive	Temperate Broadleaf	Australasian
Chionochloa flavescens	Not listed	GLONAF	Not listed	Not Identified As Invasive	Montane grassland	Australasian
Chionochloa flavicans	Not listed	GLONAF	Not listed	Not Identified As Invasive	Temperate Broadleaf	Australasian
Chionochloa frigida	Not listed	GLONAF	Not listed	Not Identified As Invasive	Montane grassland	Australasian
Chionochloa juncea	Not listed	GLONAF	Not listed	Not Identified As Invasive	Temperate Broadleaf	NA
Chionochloa lanea	Not listed	GLONAF	Not listed	Not Identified As Invasive	Temperate Broadleaf	NA
Chionochloa macra	Not listed	GLONAF	Not listed	Not Identified As Invasive	Montane grassland	Australasian
Chionochloa oreophila	Not listed	GLONAF	Not listed	Not Identified As Invasive	Montane grassland	Australasian
Chionochloa ovata	Not listed	GLONAF	Not listed	Not Identified As Invasive	Temperate Broadleaf	Australasian
Chionochloa pallens	Not listed	GLONAF	Not listed	Not Identified As Invasive	Montane grassland	Australasian
Chionochloa rigida	Not listed	GLONAF	Not listed	Not Identified As Invasive	Montane grassland	Australasian
Chionochloa rubra	Not listed	GLONAF	Not listed	Not Identified As Invasive	Temperate Broadleaf	Australasian
Chionochloa spiralis	Not listed	GLONAF	Not listed	Not Identified As Invasive	Temperate Broadleaf	Australasian
Chionochloa teretifolia	Not listed	GLONAF	Not listed	Not Identified As Invasive	Temperate Broadleaf	Australasian
Chionochloa vireta	Not listed	GLONAF	Not listed	Not Identified As Invasive	Montane grassland	Australasian
Chondrosum barbatum	Not listed	GLONAF	Not listed	Not Identified As Invasive	Deserts	Nearctic
Chondrosum gracile	Not listed	GLONAF	Not listed	Not Identified As Invasive	Temperate savanna & shrubland	Nearctic
Chondrosum hirsutum	Not listed	GLONAF	Not listed	Not Identified As Invasive	Temperate savanna & shrubland	Nearctic
Chondrosum trifidum	Not listed	GLONAF	Not listed	Not Identified As Invasive	Deserts	Nearctic
Chrysopogon benthamianus	Not listed	GLONAF	Not listed	Not Identified As Invasive	Tropical savanna & Shrubland	Australasian
Chrysopogon fulvibarbis	Not listed	GLONAF	Not listed	Not Identified As Invasive	Tropical savanna & Shrubland	Afrotropical
Chrysopogon gryllus	Not listed	GLONAF	Not listed	Not Identified As Invasive	Mediterranean	Palearctic
Chrysopogon setifolius	Not listed	GLONAF	Not listed	Not Identified As Invasive	Tropical savanna & Shrubland	Australasian
Chusquea circinata	Not listed	GLONAF	Not listed	Not Identified As Invasive	Tropical coniferous	Neotropical
Chusquea coronalis	Not listed	GLONAF	Not listed	Not Identified As Invasive	Tropical coniferous	Neotropical
Chusquea latifolia	Not listed	GLONAF	Not listed	Not Identified As Invasive	Tropical moist	Neotropical
Cinna arundinacea	Not listed	GLONAF	Not listed	Not Identified As Invasive	Temperate Broadleaf	Nearctic
Cinna latifolia	Not listed	GLONAF	Not listed	Not Identified As Invasive	Taiga	Palearctic
Cladoraphis spinosa	Not listed	GLONAF	Not listed	Not Identified As Invasive	Deserts	Afrotropical
Cleistachne sorghoides	Not listed	GLONAF	Not listed	Not Identified As Invasive	Tropical savanna & Shrubland	Afrotropical
Cleistogenes hackelii	Not listed	GLONAF	Not listed	Not Identified As Invasive	Temperate Broadleaf	Palearctic
Cleistogenes serotina	Not listed	GLONAF	Not listed	Not Identified As Invasive	Mediterranean	Palearctic
Cleistogenes songorica	Not listed	GLONAF	Not listed	Not Identified As Invasive	Deserts	Palearctic
Cleistogenes squarrosa	Not listed	GLONAF	Not listed	Not Identified As Invasive	Temperate savanna & shrubland	Palearctic
Coelorachis rugosa	Not listed	GLONAF	Not listed	Not Identified As Invasive	Temperate Coniferous	Nearctic
Cortaderia columbiana	Not listed	GLONAF	Not listed	Not Identified As Invasive	Montane grassland	Neotropical
Cortaderia fulvida	Not listed	GLONAF	Not listed	Not Identified As Invasive	Temperate Broadleaf	Australasian
Cortaderia rudiuscula	Not listed	GLONAF	Not listed	Not Identified As Invasive	Montane grassland	Neotropical
Cortaderia splendens	Not listed	GLONAF	Not listed	Not Identified As Invasive	Not Available	NA
Cortaderia toetoe	Not listed	GLONAF	Not listed	Not Identified As Invasive	Not Available	Australasian
Cortaderia turbaria	Not listed	GLONAF	Not listed	Not Identified As Invasive	Not Available	NA
Crithopsis delileana	Not listed	GLONAF	Not listed	Not Identified As Invasive	Mediterranean	Palearctic
Cynodon radiatus	Not listed	GLONAF	Not listed	Not Identified As Invasive	Tropical savanna & Shrubland	Australasian
Cyperochloa hirsuta	Not listed	GLONAF	Not listed	Not Identified As Invasive	Mediterranean	Australasian
Cyrtococcum oxyphyllum	Not listed	GLONAF	Not listed	Not Identified As Invasive	Tropical moist	NA
Cyrtococcum patens	Not listed	GLONAF	Not listed	Not Identified As Invasive	Tropical moist	Indomalay
Dactyloctenium giganteum	Not listed	GLONAF	Not listed	Not Identified As Invasive	Tropical savanna & Shrubland	Afrotropical
Danthonia alpina	Not listed	GLONAF	Not listed	Not Identified As Invasive	Mediterranean	Palearctic
Danthonia compressa	Not listed	GLONAF	Not listed	Not Identified As Invasive	Temperate Broadleaf	Nearctic
Danthonia intermedia	Not listed	GLONAF	Not listed	Not Identified As Invasive	Temperate Coniferous	Nearctic
Danthonia parryi	Not listed	GLONAF	Not listed	Not Identified As Invasive	Temperate Coniferous	Nearctic
Danthonia secundiflora	Not listed	GLONAF	Not listed	Not Identified As Invasive	Tropical moist	Neotropical
Danthonia sericea	Not listed	GLONAF	Not listed	Not Identified As Invasive	Temperate Broadleaf	Nearctic
Danthoniopsis dinteri	Not listed	GLONAF	Not listed	Not Identified As Invasive	Tropical savanna & Shrubland	Afrotropical
Danthoniopsis petiolata	Not listed	GLONAF	Not listed	Not Identified As Invasive	NA	NA
Dasypyrum villosum	Not listed	GLONAF	Not listed	Not Identified As Invasive	Mediterranean	NA
Dendrocalamus giganteus	Not listed	GLONAF	Not listed	Not Identified As Invasive	Tropical moist	Indomalay
Deschampsia antarctica	Not listed	GLONAF	Not listed	Not Identified As Invasive	Not Available	NA
Deschampsia chapmanii	Not listed	GLONAF	Not listed	Not Identified As Invasive	Not Available	NA
Deschampsia setacea	Not listed	GLONAF	Not listed	Not Identified As Invasive	Temperate Broadleaf	Palearctic
Deschampsia tenella	Not listed	GLONAF	Not listed	Not Identified As Invasive	Temperate Broadleaf	Australasian
Diarrhena americana	Not listed	GLONAF	Not listed	Not Identified As Invasive	Temperate Broadleaf	Nearctic
Dichelachne inaequiglumis	Not listed	GLONAF	Not listed	Not Identified As Invasive	Temperate Broadleaf	Australasian
Dichelachne lautumia	Not listed	GLONAF	Not listed	Not Identified As Invasive	Montane grassland	Australasian
Dichelachne micrantha	Not listed	GLONAF	Not listed	Not Identified As Invasive	Temperate Broadleaf	Australasian
Digitaria exilis	Not listed	GLONAF	Not listed	Not Identified As Invasive	Tropical savanna & Shrubland	Afrotropical
Dimeria ornithopoda	Not listed	GLONAF	Not listed	Not Identified As Invasive	Tropical savanna & Shrubland	Australasian
Distichlis distichophylla	Not listed	GLONAF	Not listed	Not Identified As Invasive	Mediterranean	Australasian
Dryopoa dives	Not listed	GLONAF	Not listed	Not Identified As Invasive	Temperate Broadleaf	Australasian
Echinaria capitata	Not listed	GLONAF	Not listed	Not Identified As Invasive	Mediterranean	Palearctic
Echinolaena inflexa	Not listed	GLONAF	Not listed	Not Identified As Invasive	Tropical savanna & Shrubland	Neotropical
Echinopogon caespitosus	Not listed	GLONAF	Not listed	Not Identified As Invasive	Temperate Broadleaf	Australasian
Echinopogon ovatus	Not listed	GLONAF	Not listed	Not Identified As Invasive	Temperate Broadleaf	Australasian
Ectrosia leporina	Not listed	GLONAF	Not listed	Not Identified As Invasive	Tropical savanna & Shrubland	Australasian
Ectrosia scabrida	Not listed	GLONAF	Not listed	Not Identified As Invasive	Tropical savanna & Shrubland	Australasian
Ehrharta diplax	Not listed	GLONAF	Not listed	Not Identified As Invasive	Temperate Broadleaf	Australasian
Ehrharta longifolia	Not listed	GLONAF	Not listed	Not Identified As Invasive	Mediterranean	Afrotropical
Ehrharta stipoides	Not listed	GLONAF	Not listed	Not Identified As Invasive	Temperate Broadleaf	Australasian
Ehrharta thomsonii	Not listed	GLONAF	Not listed	Not Identified As Invasive	Temperate Broadleaf	NA
Eleusine kigeziensis	Not listed	GLONAF	Not listed	Not Identified As Invasive	Tropical moist	Afrotropical
Elymus apricus	Not listed	GLONAF	Not listed	Not Identified As Invasive	Temperate savanna & shrubland	Australasian
Elymus brevipes	Not listed	GLONAF	Not listed	Not Identified As Invasive	Montane grassland	Palearctic
Elymus dahuricus	Not listed	GLONAF	Not listed	Not Identified As Invasive	Temperate Broadleaf	Palearctic
Elymus distichus	Not listed	GLONAF	Not listed	Not Identified As Invasive	Not Available	Afrotropical
Elymus enysii	Not listed	GLONAF	Not listed	Not Identified As Invasive	NA	NA
Elymus falcis	Not listed	GLONAF	Not listed	Not Identified As Invasive	NA	NA
Elymus farctus	Not listed	GLONAF	Not listed	Not Identified As Invasive	Not Available	NA
Elymus glaucus	Not listed	GLONAF	Not listed	Not Identified As Invasive	Temperate Coniferous	Nearctic
Elymus hispidus	Not listed	GLONAF	Not listed	Not Identified As Invasive	Mediterranean	Palearctic
Elymus magellanicus	Not listed	GLONAF	Not listed	Not Identified As Invasive	Temperate savanna & shrubland	Neotropical
Elymus multiflorus	Not listed	GLONAF	Not listed	Not Identified As Invasive	NA	NA
Elymus nutans	Not listed	GLONAF	Not listed	Not Identified As Invasive	Montane grassland	Palearctic
Elymus panormitanus	Not listed	GLONAF	Not listed	Not Identified As Invasive	Mediterranean	Palearctic
Elymus patagonicus	Not listed	GLONAF	Not listed	Not Identified As Invasive	Temperate savanna & shrubland	Neotropical
Elymus pycnanthus	Not listed	GLONAF	Not listed	Not Identified As Invasive	Temperate Broadleaf	Palearctic
Elymus rectisetus	Not listed	GLONAF	Not listed	Not Identified As Invasive	Temperate savanna & shrubland	NA
Elymus sacandros	Not listed	GLONAF	Not listed	Not Identified As Invasive	Temperate Broadleaf	Australasian
Elymus smithii	Not listed	GLONAF	Not listed	Not Identified As Invasive	Temperate savanna & shrubland	Nearctic
Elymus solandri	Not listed	GLONAF	Not listed	Not Identified As Invasive	Temperate savanna & shrubland	Australasian
Elymus spicatus	Not listed	GLONAF	Not listed	Not Identified As Invasive	Temperate Coniferous	Nearctic
Elymus tauri	Not listed	GLONAF	Not listed	Not Identified As Invasive	Mediterranean	Palearctic
Elymus tenuis	Not listed	GLONAF	Not listed	Not Identified As Invasive	Temperate Broadleaf	Australasian
Elymus virginicus	Not listed	GLONAF	Not listed	Not Identified As Invasive	Temperate Broadleaf	Nearctic
Elytrophorus globularis	Not listed	GLONAF	Not listed	Not Identified As Invasive	Tropical savanna & Shrubland	Afrotropical
Enneapogon cylindricus	Not listed	GLONAF	Not listed	Not Identified As Invasive	Deserts	Australasian
Enneapogon polyphyllus	Not listed	GLONAF	Not listed	Not Identified As Invasive	Deserts	Australasian
Enneapogon purpurascens	Not listed	GLONAF	Not listed	Not Identified As Invasive	Tropical savanna & Shrubland	Australasian
Enneapogon scaber	Not listed	GLONAF	Not listed	Not Identified As Invasive	Deserts	Afrotropical
Enneapogon scoparius	Not listed	GLONAF	Not listed	Not Identified As Invasive	Deserts	Afrotropical
Enteropogon acicularis	Not listed	GLONAF	Not listed	Not Identified As Invasive	Temperate savanna & shrubland	Australasian
Enteropogon macrostachyus	Not listed	GLONAF	Not listed	Not Identified As Invasive	Tropical savanna & Shrubland	Afrotropical
Enteropogon ramosus	Not listed	GLONAF	Not listed	Not Identified As Invasive	Deserts	Australasian
Entolasia stricta	Not listed	GLONAF	Not listed	Not Identified As Invasive	Temperate Broadleaf	Australasian
Entoplocamia aristulata	Not listed	GLONAF	Not listed	Not Identified As Invasive	Deserts	Afrotropical
Eragrostiella brachyphylla	Not listed	GLONAF	Not listed	Not Identified As Invasive	NA	NA
Eragrostis aspera	Not listed	GLONAF	Not listed	Not Identified As Invasive	Tropical savanna & Shrubland	Afrotropical
Eragrostis australasica	Not listed	GLONAF	Not listed	Not Identified As Invasive	Temperate savanna & shrubland	Australasian
Eragrostis bicolor	Not listed	GLONAF	Not listed	Not Identified As Invasive	Deserts	Afrotropical
Eragrostis biflora	Not listed	GLONAF	Not listed	Not Identified As Invasive	Tropical savanna & Shrubland	Afrotropical
Eragrostis botryodes	Not listed	GLONAF	Not listed	Not Identified As Invasive	Tropical savanna & Shrubland	Afrotropical
Eragrostis capensis	Not listed	GLONAF	Not listed	Not Identified As Invasive	Montane grassland	Afrotropical
Eragrostis dielsii	Not listed	GLONAF	Not listed	Not Identified As Invasive	Deserts	Australasian
Eragrostis eriopoda	Not listed	GLONAF	Not listed	Not Identified As Invasive	Deserts	Australasian
Eragrostis ferruginea	Not listed	GLONAF	Not listed	Not Identified As Invasive	Temperate Broadleaf	Palearctic
Eragrostis grandis	Not listed	GLONAF	Not listed	Not Identified As Invasive	Tropical moist	NA
Eragrostis kennedyae	Not listed	GLONAF	Not listed	Not Identified As Invasive	Deserts	Australasian
Eragrostis lanicaulis	Not listed	GLONAF	Not listed	Not Identified As Invasive	Deserts	Australasian
Eragrostis papposa	Not listed	GLONAF	Not listed	Not Identified As Invasive	Mediterranean	Palearctic
Eragrostis parviflora	Not listed	GLONAF	Not listed	Not Identified As Invasive	Temperate Broadleaf	Australasian
Eragrostis patens	Not listed	GLONAF	Not listed	Not Identified As Invasive	Tropical savanna & Shrubland	Afrotropical
Eragrostis pergracilis	Not listed	GLONAF	Not listed	Not Identified As Invasive	Deserts	Australasian
Eragrostis racemosa	Not listed	GLONAF	Not listed	Not Identified As Invasive	Montane grassland	Afrotropical
Eragrostis reptans	Not listed	GLONAF	Not listed	Not Identified As Invasive	Temperate savanna & shrubland	Nearctic
Eragrostis tremula	Not listed	GLONAF	Not listed	Not Identified As Invasive	Tropical savanna & Shrubland	Afrotropical
Eragrostis truncata	Not listed	GLONAF	Not listed	Not Identified As Invasive	Deserts	Afrotropical
Eragrostis walteri	Not listed	GLONAF	Not listed	Not Identified As Invasive	Deserts	Afrotropical
Eremopyrum distans	Not listed	GLONAF	Not listed	Not Identified As Invasive	Temperate savanna & shrubland	Palearctic
Eriachne aristidea	Not listed	GLONAF	Not listed	Not Identified As Invasive	Deserts	Australasian
Eriachne helmsii	Not listed	GLONAF	Not listed	Not Identified As Invasive	Deserts	Australasian
Eriachne mucronata	Not listed	GLONAF	Not listed	Not Identified As Invasive	Deserts	Australasian
Eriachne pallescens	Not listed	GLONAF	Not listed	Not Identified As Invasive	Tropical savanna & Shrubland	Australasian
Eriachne triodioides	Not listed	GLONAF	Not listed	Not Identified As Invasive	Tropical savanna & Shrubland	Australasian
Eriachne triseta	Not listed	GLONAF	Not listed	Not Identified As Invasive	Tropical savanna & Shrubland	Australasian
Eriochloa meyeriana	Not listed	GLONAF	Not listed	Not Identified As Invasive	Tropical savanna & Shrubland	Afrotropical
Eriochloa sericea	Not listed	GLONAF	Not listed	Not Identified As Invasive	Temperate savanna & shrubland	Nearctic
Erioneuron pulchellum	Not listed	GLONAF	Not listed	Not Identified As Invasive	Deserts	Nearctic
Eulalia aurea	Not listed	GLONAF	Not listed	Not Identified As Invasive	NA	NA
Eulalia contorta	Not listed	GLONAF	Not listed	Not Identified As Invasive	Tropical moist	Indomalay
Eulalia quadrinervis	Not listed	GLONAF	Not listed	Not Identified As Invasive	Tropical moist	Palearctic
Fargesia dracocephala	Not listed	GLONAF	Not listed	Not Identified As Invasive	NA	NA
Festuca actae	Not listed	GLONAF	Not listed	Not Identified As Invasive	Temperate savanna & shrubland	Australasian
Festuca alpina	Not listed	GLONAF	Not listed	Not Identified As Invasive	Temperate Coniferous	Palearctic
Festuca altaica	Not listed	GLONAF	Not listed	Not Identified As Invasive	Tundra	Nearctic
Festuca altissima	Not listed	GLONAF	Not listed	Not Identified As Invasive	Temperate Broadleaf	Palearctic
Festuca amethystina	Not listed	GLONAF	Not listed	Not Identified As Invasive	Temperate Broadleaf	Palearctic
Festuca ampla	Not listed	GLONAF	Not listed	Not Identified As Invasive	Mediterranean	Palearctic
Festuca argentina	Not listed	GLONAF	Not listed	Not Identified As Invasive	Temperate savanna & shrubland	Neotropical
Festuca arizonica	Not listed	GLONAF	Not listed	Not Identified As Invasive	Temperate Coniferous	Nearctic
Festuca baffinensis	Not listed	GLONAF	Not listed	Not Identified As Invasive	Tundra	Nearctic
Festuca beckeri	Not listed	GLONAF	Not listed	Not Identified As Invasive	Temperate Broadleaf	Palearctic
Festuca brachyphylla	Not listed	GLONAF	Not listed	Not Identified As Invasive	Tundra	Nearctic
Festuca californica	Not listed	GLONAF	Not listed	Not Identified As Invasive	Mediterranean	Nearctic
Festuca carpathica	Not listed	GLONAF	Not listed	Not Identified As Invasive	NA	NA
Festuca coxii	Not listed	GLONAF	Not listed	Not Identified As Invasive	Not Available	NA
Festuca deflexa	Not listed	GLONAF	Not listed	Not Identified As Invasive	Temperate Broadleaf	Australasian
Festuca drymeja	Not listed	GLONAF	Not listed	Not Identified As Invasive	Temperate Broadleaf	Palearctic
Festuca halleri	Not listed	GLONAF	Not listed	Not Identified As Invasive	Temperate Coniferous	Palearctic
Festuca hyperborea	Not listed	GLONAF	Not listed	Not Identified As Invasive	Tundra	Nearctic
Festuca idahoensis	Not listed	GLONAF	Not listed	Not Identified As Invasive	Temperate Coniferous	Nearctic
Festuca intercedens	Not listed	GLONAF	Not listed	Not Identified As Invasive	Temperate Coniferous	Palearctic
Festuca juncifolia	Not listed	GLONAF	Not listed	Not Identified As Invasive	Temperate Broadleaf	NA
Festuca kerguelensis	Not listed	GLONAF	Not listed	Not Identified As Invasive	Not Available	NA
Festuca kingii	Not listed	GLONAF	Not listed	Not Identified As Invasive	Temperate Coniferous	Nearctic
Festuca lemanii	Not listed	GLONAF	Not listed	Not Identified As Invasive	Temperate Broadleaf	Palearctic
Festuca longifolia	Not listed	GLONAF	Not listed	Not Identified As Invasive	Temperate Broadleaf	Palearctic
Festuca luciarum	Not listed	GLONAF	Not listed	Not Identified As Invasive	Temperate Broadleaf	Australasian
Festuca madida	Not listed	GLONAF	Not listed	Not Identified As Invasive	Temperate savanna & shrubland	Australasian
Festuca multinodis	Not listed	GLONAF	Not listed	Not Identified As Invasive	Montane grassland	Australasian
Festuca norica	Not listed	GLONAF	Not listed	Not Identified As Invasive	Temperate Coniferous	Palearctic
Festuca novae-zealandiae	Not listed	GLONAF	Not listed	Not Identified As Invasive	Temperate Broadleaf	NA
Festuca occidentalis	Not listed	GLONAF	Not listed	Not Identified As Invasive	Temperate Coniferous	Nearctic
Festuca pallens	Not listed	GLONAF	Not listed	Not Identified As Invasive	Temperate Broadleaf	Palearctic
Festuca paniculata	Not listed	GLONAF	Not listed	Not Identified As Invasive	Temperate Coniferous	Palearctic
Festuca parvigluma	Not listed	GLONAF	Not listed	Not Identified As Invasive	Temperate Broadleaf	Palearctic
Festuca petraea	Not listed	GLONAF	Not listed	Not Identified As Invasive	Temperate Broadleaf	NA
Festuca quadriflora	Not listed	GLONAF	Not listed	Not Identified As Invasive	Temperate Coniferous	Palearctic
Festuca rupicaprina	Not listed	GLONAF	Not listed	Not Identified As Invasive	Temperate Coniferous	Palearctic
Festuca rupicola	Not listed	GLONAF	Not listed	Not Identified As Invasive	Temperate Broadleaf	Palearctic
Festuca subverticillata	Not listed	GLONAF	Not listed	Not Identified As Invasive	Temperate Broadleaf	Nearctic
Festuca ultramafica	Not listed	GLONAF	Not listed	Not Identified As Invasive	Temperate Broadleaf	Australasian
Festuca violacea	Not listed	GLONAF	Not listed	Not Identified As Invasive	Temperate Coniferous	Palearctic
Fingerhuthia sesleriiformis	Not listed	GLONAF	Not listed	Not Identified As Invasive	Montane grassland	Afrotropical
Garnotia tenella	Not listed	GLONAF	Not listed	Not Identified As Invasive	Tropical moist	Indomalay
Gastridium ventricosum	Not listed	GLONAF	Not listed	Not Identified As Invasive	Mediterranean	Palearctic
Glyceria nemoralis	Not listed	GLONAF	Not listed	Not Identified As Invasive	Temperate Broadleaf	Palearctic
Guadua angustifolia	Not listed	GLONAF	Not listed	Not Identified As Invasive	Tropical moist	Neotropical
Guadua paniculata	Not listed	GLONAF	Not listed	Not Identified As Invasive	Tropical moist	Neotropical
Gymnopogon ambiguus	Not listed	GLONAF	Not listed	Not Identified As Invasive	Temperate Broadleaf	Nearctic
Gymnopogon brevifolius	Not listed	GLONAF	Not listed	Not Identified As Invasive	Temperate Coniferous	Nearctic
Harpachne schimperi	Not listed	GLONAF	Not listed	Not Identified As Invasive	Tropical savanna & Shrubland	Afrotropical
Harpochloa falx	Not listed	GLONAF	Not listed	Not Identified As Invasive	Montane grassland	Afrotropical
Helictotrichon bromoides	Not listed	GLONAF	Not listed	Not Identified As Invasive	Mediterranean	Palearctic
Helictotrichon convolutum	Not listed	GLONAF	Not listed	Not Identified As Invasive	Mediterranean	Palearctic
Helictotrichon hookeri	Not listed	GLONAF	Not listed	Not Identified As Invasive	Temperate savanna & shrubland	Palearctic
Helictotrichon macrostachyum	Not listed	GLONAF	Not listed	Not Identified As Invasive	Mediterranean	Palearctic
Helictotrichon parlatorei	Not listed	GLONAF	Not listed	Not Identified As Invasive	Temperate Coniferous	Palearctic
Helictotrichon pubescens	Not listed	GLONAF	Not listed	Not Identified As Invasive	Temperate Broadleaf	Palearctic
Helictotrichon versicolor	Not listed	GLONAF	Not listed	Not Identified As Invasive	Temperate Coniferous	Palearctic
Hemarthria uncinata	Not listed	GLONAF	Not listed	Not Identified As Invasive	Temperate Broadleaf	Australasian
Henrardia persica	Not listed	GLONAF	Not listed	Not Identified As Invasive	NA	NA
Heteranthelium piliferum	Not listed	GLONAF	Not listed	Not Identified As Invasive	Mediterranean	Palearctic
Hierochloe alpina	Not listed	GLONAF	Not listed	Not Identified As Invasive	Tundra	Palearctic
Hierochloe australis	Not listed	GLONAF	Not listed	Not Identified As Invasive	Taiga	Palearctic
Hierochloe brunonis	Not listed	GLONAF	Not listed	Not Identified As Invasive	Not Available	NA
Hierochloe equiseta	Not listed	GLONAF	Not listed	Not Identified As Invasive	Montane grassland	Australasian
Hierochloe fusca	Not listed	GLONAF	Not listed	Not Identified As Invasive	Tundra	NA
Hierochloe novae-zelandiae	Not listed	GLONAF	Not listed	Not Identified As Invasive	Montane grassland	Australasian
Hierochloe occidentalis	Not listed	GLONAF	Not listed	Not Identified As Invasive	Temperate Coniferous	NA
Hilaria jamesii	Not listed	GLONAF	Not listed	Not Identified As Invasive	Deserts	Nearctic
Homolepis isocalycina	Not listed	GLONAF	Not listed	Not Identified As Invasive	Tropical moist	Neotropical
Hordelymus europaeus	Not listed	GLONAF	Not listed	Not Identified As Invasive	Temperate Broadleaf	Palearctic
Hordeum bogdanii	Not listed	GLONAF	Not listed	Not Identified As Invasive	Deserts	Palearctic
Hordeum brevisubulatum	Not listed	GLONAF	Not listed	Not Identified As Invasive	Temperate savanna & shrubland	Palearctic
Hordeum capense	Not listed	GLONAF	Not listed	Not Identified As Invasive	Montane grassland	Afrotropical
Hordeum chilense	Not listed	GLONAF	Not listed	Not Identified As Invasive	Montane grassland	Neotropical
Hordeum comosum	Not listed	GLONAF	Not listed	Not Identified As Invasive	Temperate savanna & shrubland	Neotropical
Hordeum cordobense	Not listed	GLONAF	Not listed	Not Identified As Invasive	Temperate savanna & shrubland	Neotropical
Hordeum erectifolium	Not listed	GLONAF	Not listed	Not Identified As Invasive	Temperate savanna & shrubland	Neotropical
Hordeum euclaston	Not listed	GLONAF	Not listed	Not Identified As Invasive	Temperate savanna & shrubland	Neotropical
Hordeum flexuosum	Not listed	GLONAF	Not listed	Not Identified As Invasive	Temperate savanna & shrubland	Neotropical
Hordeum fuegianum	Not listed	GLONAF	Not listed	Not Identified As Invasive	Temperate savanna & shrubland	NA
Hordeum guatemalense	Not listed	GLONAF	Not listed	Not Identified As Invasive	Tropical coniferous	Neotropical
Hordeum lechleri	Not listed	GLONAF	Yes, listed	Fonseca 2009 Biol Cons	Temperate savanna & shrubland	Neotropical
Hordeum murinum	Not listed	GLONAF	Yes, listed	Jakobs 2010 Biol Invas	Temperate Broadleaf	Palearctic
Hordeum muticum	Not listed	GLONAF	Not listed	Not Identified As Invasive	Montane grassland	Neotropical
Hordeum parodii	Not listed	GLONAF	Not listed	Not Identified As Invasive	Temperate savanna & shrubland	Neotropical
Hordeum patagonicum	Not listed	GLONAF	Not listed	Not Identified As Invasive	Temperate savanna & shrubland	Neotropical
Hordeum procerum	Not listed	GLONAF	Not listed	Not Identified As Invasive	Temperate savanna & shrubland	Neotropical
Hordeum pubiflorum	Not listed	GLONAF	Not listed	Not Identified As Invasive	Temperate savanna & shrubland	Neotropical
Hordeum roshevitzii	Not listed	GLONAF	Not listed	Not Identified As Invasive	Temperate savanna & shrubland	Palearctic
Hordeum secalinum	Not listed	GLONAF	Yes, listed	Chile	Temperate Broadleaf	Palearctic
Hordeum stenostachys	Not listed	GLONAF	Not listed	Not Identified As Invasive	Temperate savanna & shrubland	Neotropical
Hordeum tetraploidum	Not listed	GLONAF	Not listed	Not Identified As Invasive	Temperate savanna & shrubland	Neotropical
Hystrix californica	Not listed	GLONAF	Not listed	Not Identified As Invasive	NA	NA
Hystrix duthiei	Not listed	GLONAF	Not listed	Not Identified As Invasive	Temperate Broadleaf	Palearctic
Hystrix gracilis	Not listed	GLONAF	Not listed	Not Identified As Invasive	NA	NA
Hystrix laevis	Not listed	GLONAF	Not listed	Not Identified As Invasive	Montane grassland	Australasian
Hystrix patula	Not listed	GLONAF	Not listed	Not Identified As Invasive	Temperate Broadleaf	Nearctic
Imperata cheesemanii	Not listed	GLONAF	Not listed	Not Identified As Invasive	Tropical moist	NA
Indocalamus latifolius	Not listed	GLONAF	Not listed	Not Identified As Invasive	Tropical moist	Palearctic
Indocalamus tessellatus	Not listed	GLONAF	Not listed	Not Identified As Invasive	Temperate Broadleaf	Palearctic
Isachne albens	Not listed	GLONAF	Not listed	Not Identified As Invasive	Tropical moist	Indomalay
Isachne arundinacea	Not listed	GLONAF	Not listed	Not Identified As Invasive	Tropical moist	Neotropical
Isachne globosa	Not listed	GLONAF	Not listed	Not Identified As Invasive	Temperate Broadleaf	Australasian
Isachne mauritiana	Not listed	GLONAF	Not listed	Not Identified As Invasive	Tropical moist	Afrotropical
Ischaemum aristatum	Not listed	GLONAF	Not listed	Not Identified As Invasive	Temperate Broadleaf	NA
Ischaemum muticum	Not listed	GLONAF	Not listed	Not Identified As Invasive	Tropical moist	NA
Iseilema membranaceum	Not listed	GLONAF	Not listed	Not Identified As Invasive	Deserts	Australasian
Jansenella griffithiana	Not listed	GLONAF	Not listed	Not Identified As Invasive	Tropical moist	Indomalay
Koeleria vallesiana	Not listed	GLONAF	Not listed	Not Identified As Invasive	Mediterranean	Palearctic
Lamprothyrsus peruvianus	Not listed	GLONAF	Not listed	Not Identified As Invasive	Tropical moist	Neotropical
Lasiacis nigra	Not listed	GLONAF	Not listed	Not Identified As Invasive	Tropical moist	Neotropical
Leersia japonica	Not listed	GLONAF	Not listed	Not Identified As Invasive	Temperate Broadleaf	Palearctic
Leersia oryzoides	Not listed	GLONAF	Not listed	Not Identified As Invasive	Temperate Broadleaf	Palearctic
Leptochloa dubia	Not listed	GLONAF	Not listed	Not Identified As Invasive	Deserts	Nearctic
Leptothrium rigidum	Not listed	GLONAF	Not listed	Not Identified As Invasive	Not Available	NA
Lepturus repens	Not listed	GLONAF	Not listed	Not Identified As Invasive	Not Available	NA
Leymus ambiguus	Not listed	GLONAF	Not listed	Not Identified As Invasive	Temperate Coniferous	Nearctic
Leymus chinensis	Not listed	GLONAF	Not listed	Not Identified As Invasive	Temperate savanna & shrubland	Palearctic
Leymus cinereus	Not listed	GLONAF	Not listed	Not Identified As Invasive	Deserts	Nearctic
Leymus erianthus	Not listed	GLONAF	Not listed	Not Identified As Invasive	Montane grassland	Neotropical
Leymus flavescens	Not listed	GLONAF	Not listed	Not Identified As Invasive	Deserts	Nearctic
Leymus secalinus	Not listed	GLONAF	Not listed	Not Identified As Invasive	Montane grassland	Palearctic
Leymus tianschanicus	Not listed	GLONAF	Not listed	Not Identified As Invasive	Tropical moist	NA
Leymus triticoides	Not listed	GLONAF	Not listed	Not Identified As Invasive	Mediterranean	Nearctic
Lintonia nutans	Not listed	GLONAF	Not listed	Not Identified As Invasive	Tropical savanna & Shrubland	Afrotropical
Lithachne humilis	Not listed	GLONAF	Not listed	Not Identified As Invasive	Tropical dry	Neotropical
Lithachne pauciflora	Not listed	GLONAF	Not listed	Not Identified As Invasive	Tropical moist	Neotropical
Lolium remotum	Not listed	GLONAF	Yes, listed	ChiNot Identified As Invasive	Temperate Broadleaf	Palearctic
Lophatherum gracile	Not listed	GLONAF	Not listed	Not Identified As Invasive	Tropical moist	Indomalay
Lycurus phleoides	Not listed	GLONAF	Not listed	Not Identified As Invasive	Deserts	Nearctic
Lycurus setosus	Not listed	GLONAF	Not listed	Not Identified As Invasive	Deserts	Nearctic
Lygeum spartum	Not listed	GLONAF	Not listed	Not Identified As Invasive	Mediterranean	Palearctic
Megastachya mucronata	Not listed	GLONAF	Not listed	Not Identified As Invasive	Tropical moist	Afrotropical
Melanocenchris abyssinica	Not listed	GLONAF	Not listed	Not Identified As Invasive	Deserts	Afrotropical
Melica californica	Not listed	GLONAF	Not listed	Not Identified As Invasive	Mediterranean	Nearctic
Melica cupanii	Not listed	GLONAF	Not listed	Not Identified As Invasive	NA	NA
Melica imperfecta	Not listed	GLONAF	Not listed	Not Identified As Invasive	Mediterranean	Nearctic
Melica mutica	Not listed	GLONAF	Not listed	Not Identified As Invasive	Temperate Broadleaf	Nearctic
Melica nutans	Not listed	GLONAF	Not listed	Not Identified As Invasive	Temperate Broadleaf	Palearctic
Melica onoei	Not listed	GLONAF	Not listed	Not Identified As Invasive	Temperate Broadleaf	Palearctic
Melica picta	Not listed	GLONAF	Not listed	Not Identified As Invasive	Temperate Broadleaf	Palearctic
Melica uniflora	Not listed	GLONAF	Not listed	Not Identified As Invasive	Temperate Broadleaf	Palearctic
Micraira subulifolia	Not listed	GLONAF	Not listed	Not Identified As Invasive	Tropical moist	Australasian
Microchloa caffra	Not listed	GLONAF	Not listed	Not Identified As Invasive	Montane grassland	Afrotropical
Microchloa indica	Not listed	GLONAF	Not listed	Not Identified As Invasive	Tropical savanna & Shrubland	Afrotropical
Microstegium ciliatum	Not listed	GLONAF	Not listed	Not Identified As Invasive	Tropical moist	Indomalay
Microstegium glabratum	Not listed	GLONAF	Not listed	Not Identified As Invasive	Tropical moist	Indomalay
Microstegium nudum	Not listed	GLONAF	Not listed	Not Identified As Invasive	Temperate Broadleaf	Palearctic
Milium effusum	Not listed	GLONAF	Not listed	Not Identified As Invasive	Temperate Broadleaf	Palearctic
Miscanthus ecklonii	Not listed	GLONAF	Not listed	Not Identified As Invasive	Montane grassland	Afrotropical
Miscanthus floridulus	Not listed	GLONAF	Not listed	Not Identified As Invasive	Tropical moist	Indomalay
Molinia japonica	Not listed	GLONAF	Not listed	Not Identified As Invasive	Temperate Broadleaf	Palearctic
Monachather paradoxus	Not listed	GLONAF	Not listed	Not Identified As Invasive	Deserts	Australasian
Monanthochloe acerosa	Not listed	GLONAF	Not listed	Not Identified As Invasive	NA	NA
Monelytrum luederitzianum	Not listed	GLONAF	Not listed	Not Identified As Invasive	Deserts	Afrotropical
Monodia stipoides	Not listed	GLONAF	Not listed	Not Identified As Invasive	Tropical savanna & Shrubland	NA
Muhlenbergia andina	Not listed	GLONAF	Not listed	Not Identified As Invasive	Temperate Coniferous	Nearctic
Muhlenbergia arizonica	Not listed	GLONAF	Not listed	Not Identified As Invasive	Deserts	Nearctic
Muhlenbergia capillaris	Not listed	GLONAF	Not listed	Not Identified As Invasive	Temperate Coniferous	Nearctic
Muhlenbergia dumosa	Not listed	GLONAF	Not listed	Not Identified As Invasive	Tropical coniferous	Nearctic
Muhlenbergia japonica	Not listed	GLONAF	Not listed	Not Identified As Invasive	Temperate Broadleaf	Palearctic
Muhlenbergia ligularis	Not listed	GLONAF	Not listed	Not Identified As Invasive	Montane grassland	Neotropical
Muhlenbergia longiligula	Not listed	GLONAF	Not listed	Not Identified As Invasive	Tropical coniferous	Nearctic
Muhlenbergia mexicana	Not listed	GLONAF	Not listed	Not Identified As Invasive	Temperate Broadleaf	Nearctic
Muhlenbergia microsperma	Not listed	GLONAF	Not listed	Not Identified As Invasive	Deserts	Nearctic
Muhlenbergia minutissima	Not listed	GLONAF	Not listed	Not Identified As Invasive	Tropical coniferous	Nearctic
Muhlenbergia montana	Not listed	GLONAF	Not listed	Not Identified As Invasive	Temperate Coniferous	Nearctic
Muhlenbergia peruviana	Not listed	GLONAF	Not listed	Not Identified As Invasive	Tropical coniferous	Neotropical
Muhlenbergia polycaulis	Not listed	GLONAF	Not listed	Not Identified As Invasive	Tropical coniferous	Nearctic
Muhlenbergia porteri	Not listed	GLONAF	Not listed	Not Identified As Invasive	Deserts	Nearctic
Muhlenbergia pungens	Not listed	GLONAF	Not listed	Not Identified As Invasive	Deserts	Nearctic
Muhlenbergia richardsonis	Not listed	GLONAF	Not listed	Not Identified As Invasive	Temperate Coniferous	Nearctic
Muhlenbergia rigens	Not listed	GLONAF	Not listed	Not Identified As Invasive	Mediterranean	Nearctic
Muhlenbergia rigida	Not listed	GLONAF	Not listed	Not Identified As Invasive	Tropical coniferous	Nearctic
Muhlenbergia robusta	Not listed	GLONAF	Not listed	Not Identified As Invasive	Tropical coniferous	Neotropical
Muhlenbergia setifolia	Not listed	GLONAF	Not listed	Not Identified As Invasive	Deserts	Nearctic
Muhlenbergia sinuosa	Not listed	GLONAF	Not listed	Not Identified As Invasive	Tropical coniferous	Nearctic
Muhlenbergia sobolifera	Not listed	GLONAF	Not listed	Not Identified As Invasive	Temperate Broadleaf	Nearctic
Muhlenbergia straminea	Not listed	GLONAF	Not listed	Not Identified As Invasive	Temperate Coniferous	Nearctic
Muhlenbergia tenuiflora	Not listed	GLONAF	Not listed	Not Identified As Invasive	Temperate Broadleaf	Nearctic
Muhlenbergia torreyi	Not listed	GLONAF	Not listed	Not Identified As Invasive	Deserts	Nearctic
Muhlenbergia wrightii	Not listed	GLONAF	Not listed	Not Identified As Invasive	Temperate Coniferous	Nearctic
Neobouteloua lophostachya	Not listed	GLONAF	Not listed	Not Identified As Invasive	Tropical savanna & Shrubland	Neotropical
Neostapfia colusana	Not listed	GLONAF	Not listed	Not Identified As Invasive	Temperate savanna & shrubland	Nearctic
Neurachne alopecuroides	Not listed	GLONAF	Not listed	Not Identified As Invasive	Mediterranean	Australasian
Neurachne munroi	Not listed	GLONAF	Not listed	Not Identified As Invasive	Deserts	Australasian
Neurachne tenuifolia	Not listed	GLONAF	Not listed	Not Identified As Invasive	Deserts	Australasian
Neuropoa fax	Not listed	GLONAF	Not listed	Not Identified As Invasive	Mediterranean	Australasian
Notochloe microdon	Not listed	GLONAF	Not listed	Not Identified As Invasive	Temperate Broadleaf	Australasian
Oligostachyum oedogonatum	Not listed	GLONAF	Not listed	Not Identified As Invasive	NA	NA
Ophiochloa hydrolithica	Not listed	GLONAF	Not listed	Not Identified As Invasive	Tropical savanna & Shrubland	Neotropical
Orcuttia californica	Not listed	GLONAF	Not listed	Not Identified As Invasive	Mediterranean	Nearctic
Oreochloa disticha	Not listed	GLONAF	Not listed	Not Identified As Invasive	Temperate Coniferous	Palearctic
Orinus thoroldii	Not listed	GLONAF	Not listed	Not Identified As Invasive	Montane grassland	Palearctic
Orthoclada laxa	Not listed	GLONAF	Not listed	Not Identified As Invasive	Tropical moist	Neotropical
Oryza australiensis	Not listed	GLONAF	Not listed	Not Identified As Invasive	Tropical savanna & Shrubland	Australasian
Oryza barthii	Not listed	GLONAF	Not listed	Not Identified As Invasive	Tropical savanna & Shrubland	Afrotropical
Oryza brachyantha	Not listed	GLONAF	Not listed	Not Identified As Invasive	Tropical savanna & Shrubland	Afrotropical
Oryza glaberrima	Not listed	GLONAF	Not listed	Not Identified As Invasive	Tropical savanna & Shrubland	Afrotropical
Oryza latifolia	Not listed	GLONAF	Not listed	Not Identified As Invasive	Tropical moist	Neotropical
Oryza longiglumis	Not listed	GLONAF	Not listed	Not Identified As Invasive	Tropical savanna & Shrubland	NA
Oryza longistaminata	Not listed	GLONAF	Yes, listed	GISD/ISSD/CABI/US	Tropical savanna & Shrubland	Afrotropical
Oryza punctata	Not listed	GLONAF	Yes, listed	GISD/ISSD/CABI/US	Tropical savanna & Shrubland	Afrotropical
Oryza ridleyi	Not listed	GLONAF	Not listed	Not Identified As Invasive	Tropical moist	Indomalay
Oryzopsis asperifolia	Not listed	GLONAF	Not listed	Not Identified As Invasive	Temperate Broadleaf	Nearctic
Oryzopsis hymenoides	Not listed	GLONAF	Not listed	Not Identified As Invasive	Deserts	Nearctic
Oryzopsis racemosa	Not listed	GLONAF	Not listed	Not Identified As Invasive	Temperate Broadleaf	Nearctic
Otatea acuminata	Not listed	GLONAF	Not listed	Not Identified As Invasive	NA	NA
Oxychloris scariosa	Not listed	GLONAF	Yes, listed	Atlas EU	Tropical savanna & Shrubland	Australasian
Oxytenanthera abyssinica	Not listed	GLONAF	Not listed	Not Identified As Invasive	Tropical savanna & Shrubland	Afrotropical
Panicum anceps	Not listed	GLONAF	Not listed	Not Identified As Invasive	Temperate Broadleaf	Nearctic
Panicum bergii	Not listed	GLONAF	Not listed	Not Identified As Invasive	Tropical savanna & Shrubland	Neotropical
Panicum bulbosum	Not listed	GLONAF	Not listed	Not Identified As Invasive	Tropical coniferous	Nearctic
Panicum decompositum	Not listed	GLONAF	Not listed	Not Identified As Invasive	Deserts	Australasian
Panicum dregeanum	Not listed	GLONAF	Not listed	Not Identified As Invasive	Tropical savanna & Shrubland	Afrotropical
Panicum flexile	Not listed	GLONAF	Not listed	Not Identified As Invasive	Temperate Broadleaf	Nearctic
Panicum hallii	Not listed	GLONAF	Not listed	Not Identified As Invasive	Deserts	Nearctic
Panicum laetum	Not listed	GLONAF	Not listed	Not Identified As Invasive	Tropical savanna & Shrubland	Afrotropical
Panicum laevinode	Not listed	GLONAF	Not listed	Not Identified As Invasive	Tropical savanna & Shrubland	Australasian
Panicum lanipes	Not listed	GLONAF	Not listed	Not Identified As Invasive	Deserts	Afrotropical
Panicum millegrana	Not listed	GLONAF	Not listed	Not Identified As Invasive	Tropical moist	Neotropical
Panicum notatum	Not listed	GLONAF	Not listed	Not Identified As Invasive	Tropical moist	Indomalay
Panicum pansum	Not listed	GLONAF	Not listed	Not Identified As Invasive	Tropical savanna & Shrubland	Afrotropical
Panicum phragmitoides	Not listed	GLONAF	Not listed	Not Identified As Invasive	Tropical savanna & Shrubland	Afrotropical
Panicum pilosum	Not listed	GLONAF	Not listed	Not Identified As Invasive	Tropical moist	Neotropical
Panicum prionitis	Not listed	GLONAF	Not listed	Not Identified As Invasive	Tropical savanna & Shrubland	Neotropical
Panicum prolutum	Not listed	GLONAF	Not listed	Not Identified As Invasive	Temperate savanna & shrubland	Australasian
Panicum stapfianum	Not listed	GLONAF	Not listed	Not Identified As Invasive	Deserts	Afrotropical
Panicum trichanthum	Not listed	GLONAF	Not listed	Not Identified As Invasive	Tropical moist	Neotropical
Panicum turgidum	Not listed	GLONAF	Not listed	Not Identified As Invasive	Deserts	Afrotropical
Panicum virgatum	Not listed	GLONAF	Not listed	Not Identified As Invasive	Temperate savanna & shrubland	Nearctic
Pappophorum caespitosum	Not listed	GLONAF	Not listed	Not Identified As Invasive	Temperate savanna & shrubland	Neotropical
Pappophorum philippianum	Not listed	GLONAF	Not listed	Not Identified As Invasive	Tropical savanna & Shrubland	Neotropical
Pariana radiciflora	Not listed	GLONAF	Not listed	Not Identified As Invasive	Tropical moist	Neotropical
Paspalum arundinellum	Not listed	GLONAF	Not listed	Not Identified As Invasive	Tropical savanna & Shrubland	Neotropical
Paspalum haumanii	Not listed	GLONAF	Not listed	Not Identified As Invasive	Tropical savanna & Shrubland	Neotropical
Paspalum millegrana	Not listed	GLONAF	Not listed	Not Identified As Invasive	Tropical moist	Neotropical
Paspalum orbiculatum	Not listed	GLONAF	Not listed	Not Identified As Invasive	Tropical moist	Neotropical
Paspalum remotum	Not listed	GLONAF	Not listed	Not Identified As Invasive	NA	NA
Paspalum setaceum	Not listed	GLONAF	Not listed	Not Identified As Invasive	Temperate Broadleaf	Nearctic
Paspalum thunbergii	Not listed	GLONAF	Not listed	Not Identified As Invasive	Temperate Broadleaf	Palearctic
Pennisetum basedowii	Not listed	GLONAF	Not listed	Not Identified As Invasive	Tropical savanna & Shrubland	Australasian
Pennisetum foermeranum	Not listed	GLONAF	Not listed	Not Identified As Invasive	Deserts	Afrotropical
Pennisetum longissimum	Not listed	GLONAF	Not listed	Not Identified As Invasive	Temperate Broadleaf	Palearctic
Pennisetum mezianum	Not listed	GLONAF	Not listed	Not Identified As Invasive	Tropical savanna & Shrubland	Afrotropical
Pennisetum montanum	Not listed	GLONAF	Not listed	Not Identified As Invasive	Montane grassland	Neotropical
Pennisetum sieberianum	Not listed	GLONAF	Not listed	Not Identified As Invasive	Tropical savanna & Shrubland	Afrotropical
Pennisetum unisetum	Not listed	GLONAF	Not listed	Not Identified As Invasive	Tropical savanna & Shrubland	Afrotropical
Pentameris oreophila	Not listed	GLONAF	Not listed	Not Identified As Invasive	Mediterranean	Afrotropical
Pentameris thuarii	Not listed	GLONAF	Not listed	Not Identified As Invasive	Mediterranean	Afrotropical
Pentaschistis aspera	Not listed	GLONAF	Not listed	Not Identified As Invasive	Mediterranean	NA
Pentaschistis setifolia	Not listed	GLONAF	Not listed	Not Identified As Invasive	Montane grassland	Afrotropical
Perotis patens	Not listed	GLONAF	Not listed	Not Identified As Invasive	Tropical savanna & Shrubland	Afrotropical
Perotis rara	Not listed	GLONAF	Not listed	Not Identified As Invasive	Tropical savanna & Shrubland	Australasian
Phacelurus latifolius	Not listed	GLONAF	Not listed	Not Identified As Invasive	Not Available	NA
Phaenosperma globosa	Not listed	GLONAF	Not listed	Not Identified As Invasive	NA	NA
Pharus lappulaceus	Not listed	GLONAF	Not listed	Not Identified As Invasive	Not Available	NA
Pharus latifolius	Not listed	GLONAF	Not listed	Not Identified As Invasive	Not Available	NA
Pharus parvifolius	Not listed	GLONAF	Not listed	Not Identified As Invasive	Not Available	NA
Phleum alpinum	Not listed	GLONAF	Not listed	Not Identified As Invasive	Tundra	Palearctic
Phyllosasa tranquillans	Not listed	GLONAF	Not listed	Not Identified As Invasive	Temperate Broadleaf	NA
Phyllostachys heteroclada	Not listed	GLONAF	Not listed	Not Identified As Invasive	Tropical moist	Indomalay
Phyllostachys nidularia	Not listed	GLONAF	Not listed	Not Identified As Invasive	Tropical moist	Palearctic
Piptochaetium avenaceum	Not listed	GLONAF	Not listed	Not Identified As Invasive	Temperate Broadleaf	Nearctic
Piptochaetium bicolor	Not listed	GLONAF	Not listed	Not Identified As Invasive	Temperate Broadleaf	Neotropical
Piptochaetium fimbriatum	Not listed	GLONAF	Not listed	Not Identified As Invasive	Tropical coniferous	Nearctic
Piptochaetium montevidense	Not listed	GLONAF	Not listed	Not Identified As Invasive	Tropical moist	Neotropical
Pleioblastus fortunei	Not listed	GLONAF	Not listed	Not Identified As Invasive	Temperate Broadleaf	Palearctic
Plinthanthesis paradoxa	Not listed	GLONAF	Not listed	Not Identified As Invasive	Temperate Broadleaf	Australasian
Poa acroleuca	Not listed	GLONAF	Not listed	Not Identified As Invasive	Temperate Broadleaf	Palearctic
Poa alpigena	Not listed	GLONAF	Yes, listed	Svalbard	Taiga	Palearctic
Poa alpina	Not listed	GLONAF	Yes, listed	GISD/ISSD/CABI/US	Temperate Coniferous	Palearctic
Poa alsodes	Not listed	GLONAF	Not listed	Not Identified As Invasive	Temperate Broadleaf	Nearctic
Poa arctica	Not listed	GLONAF	Not listed	Not Identified As Invasive	Tundra	Nearctic
Poa astonii	Not listed	GLONAF	Not listed	Not Identified As Invasive	Not Available	Australasian
Poa autumnalis	Not listed	GLONAF	Not listed	Not Identified As Invasive	Temperate Broadleaf	Nearctic
Poa badensis	Not listed	GLONAF	Not listed	Not Identified As Invasive	Temperate Broadleaf	Palearctic
Poa breviglumis	Not listed	GLONAF	Not listed	Not Identified As Invasive	NA	NA
Poa cenisia	Not listed	GLONAF	Not listed	Not Identified As Invasive	Temperate Coniferous	Palearctic
Poa chathamica	Not listed	GLONAF	Not listed	Not Identified As Invasive	Not Available	NA
Poa cita	Not listed	GLONAF	Not listed	Not Identified As Invasive	Montane grassland	Australasian
Poa clelandii	Not listed	GLONAF	Not listed	Not Identified As Invasive	Mediterranean	Australasian
Poa cockayniana	Not listed	GLONAF	Not listed	Not Identified As Invasive	NA	NA
Poa colensoi	Not listed	GLONAF	Not listed	Not Identified As Invasive	Montane grassland	Australasian
Poa compressa	Not listed	GLONAF	Yes, listed	GISD/ISSD/CABI/US	Temperate Broadleaf	Palearctic
Poa cookii	Not listed	GLONAF	Not listed	Not Identified As Invasive	Not Available	NA
Poa costiniana	Not listed	GLONAF	Not listed	Not Identified As Invasive	Montane grassland	Australasian
Poa cusickii	Not listed	GLONAF	Not listed	Not Identified As Invasive	Temperate Coniferous	Nearctic
Poa dipsacea	Not listed	GLONAF	Not listed	Not Identified As Invasive	Montane grassland	Australasian
Poa drummondiana	Not listed	GLONAF	Not listed	Not Identified As Invasive	Mediterranean	Australasian
Poa eminens	Not listed	GLONAF	Not listed	Not Identified As Invasive	Not Available	Nearctic
Poa ensiformis	Not listed	GLONAF	Not listed	Not Identified As Invasive	Temperate Broadleaf	Australasian
Poa fawcettiae	Not listed	GLONAF	Not listed	Not Identified As Invasive	Montane grassland	Australasian
Poa fendleriana	Not listed	GLONAF	Not listed	Not Identified As Invasive	Temperate Coniferous	Nearctic
Poa fernaldiana	Not listed	GLONAF	Not listed	Not Identified As Invasive	Taiga	Nearctic
Poa flabellata	Not listed	GLONAF	Not listed	Not Identified As Invasive	Not Available	NA
Poa flexuosa	Not listed	GLONAF	Not listed	Not Identified As Invasive	Tundra	Palearctic
Poa foliosa	Not listed	GLONAF	Not listed	Not Identified As Invasive	Not Available	NA
Poa glauca	Not listed	GLONAF	Not listed	Not Identified As Invasive	Taiga	Palearctic
Poa helmsii	Not listed	GLONAF	Not listed	Not Identified As Invasive	Temperate Broadleaf	Australasian
Poa hiemata	Not listed	GLONAF	Not listed	Not Identified As Invasive	Montane grassland	Australasian
Poa hybrida	Not listed	GLONAF	Not listed	Not Identified As Invasive	Temperate Coniferous	Palearctic
Poa imbecilla	Not listed	GLONAF	Not listed	Not Identified As Invasive	Temperate savanna & shrubland	Australasian
Poa incrassata	Not listed	GLONAF	Not listed	Not Identified As Invasive	Montane grassland	Australasian
Poa interior	Not listed	GLONAF	Not listed	Not Identified As Invasive	Temperate Coniferous	Nearctic
Poa intrusa	Not listed	GLONAF	Not listed	Not Identified As Invasive	Montane grassland	Australasian
Poa kelloggii	Not listed	GLONAF	Not listed	Not Identified As Invasive	Temperate Coniferous	NA
Poa kirkii	Not listed	GLONAF	Not listed	Not Identified As Invasive	Montane grassland	Australasian
Poa lindsayi	Not listed	GLONAF	Not listed	Not Identified As Invasive	Temperate savanna & shrubland	Australasian
Poa litorosa	Not listed	GLONAF	Not listed	Not Identified As Invasive	Not Available	NA
Poa macrantha	Not listed	GLONAF	Not listed	Not Identified As Invasive	Not Available	NA
Poa matthewsii	Not listed	GLONAF	Not listed	Not Identified As Invasive	Temperate savanna & shrubland	Australasian
Poa meionectes	Not listed	GLONAF	Not listed	Not Identified As Invasive	Temperate Broadleaf	Australasian
Poa novae-zelandiae	Not listed	GLONAF	Not listed	Not Identified As Invasive	Montane grassland	Australasian
Poa phillipsiana	Not listed	GLONAF	Not listed	Not Identified As Invasive	Montane grassland	Australasian
Poa poiformis	Not listed	GLONAF	Not listed	Not Identified As Invasive	Not Available	NA
Poa ramosissima	Not listed	GLONAF	Not listed	Not Identified As Invasive	Tundra	NA
Poa remota	Not listed	GLONAF	Not listed	Not Identified As Invasive	Taiga	Palearctic
Poa sallacustris	Not listed	GLONAF	Not listed	Not Identified As Invasive	Temperate Broadleaf	Australasian
Poa saltuensis	Not listed	GLONAF	Not listed	Not Identified As Invasive	Temperate Broadleaf	Nearctic
Poa saxicola	Not listed	GLONAF	Not listed	Not Identified As Invasive	NA	NA
Poa spania	Not listed	GLONAF	Not listed	Not Identified As Invasive	Temperate savanna & shrubland	Australasian
Poa stuckertii	Not listed	GLONAF	Not listed	Not Identified As Invasive	Tropical savanna & Shrubland	Neotropical
Poa subvestita	Not listed	GLONAF	Not listed	Not Identified As Invasive	Montane grassland	Australasian
Poa sudicola	Not listed	GLONAF	Not listed	Not Identified As Invasive	Temperate Broadleaf	Australasian
Poa sylvestris	Not listed	GLONAF	Not listed	Not Identified As Invasive	Temperate Broadleaf	Nearctic
Poa versicolor	Not listed	GLONAF	Not listed	Not Identified As Invasive	Temperate Broadleaf	Palearctic
Poa wolfii	Not listed	GLONAF	Not listed	Not Identified As Invasive	Temperate Broadleaf	Nearctic
Poa xenica	Not listed	GLONAF	Not listed	Not Identified As Invasive	Temperate Broadleaf	Australasian
Pogonatherum crinitum	Not listed	GLONAF	Not listed	Not Identified As Invasive	Tropical moist	Indomalay
Pogonatherum paniceum	Not listed	GLONAF	Not listed	Not Identified As Invasive	Tropical moist	Indomalay
Pohlidium petiolatum	Not listed	GLONAF	Not listed	Not Identified As Invasive	Tropical moist	Neotropical
Prionanthium dentatum	Not listed	GLONAF	Not listed	Not Identified As Invasive	Deserts	Afrotropical
Psammochloa villosa	Not listed	GLONAF	Not listed	Not Identified As Invasive	Montane grassland	Palearctic
Psathyrostachys caduca	Not listed	GLONAF	Not listed	Not Identified As Invasive	Deserts	Palearctic
Psathyrostachys fragilis	Not listed	GLONAF	Not listed	Not Identified As Invasive	Temperate Broadleaf	Palearctic
Psathyrostachys huashanica	Not listed	GLONAF	Not listed	Not Identified As Invasive	Temperate Broadleaf	Palearctic
Psathyrostachys lanuginosa	Not listed	GLONAF	Not listed	Not Identified As Invasive	Deserts	Palearctic
Psathyrostachys stoloniformis	Not listed	GLONAF	Not listed	Not Identified As Invasive	Montane grassland	Palearctic
Pseudopentameris macrantha	Not listed	GLONAF	Not listed	Not Identified As Invasive	Mediterranean	NA
Pseudoraphis paradoxa	Not listed	GLONAF	Not listed	Not Identified As Invasive	Temperate Broadleaf	NA
Pseudosasa amabilis	Not listed	GLONAF	Not listed	Not Identified As Invasive	Tropical moist	Indomalay
Pseudosclerochloa rupestris	Not listed	GLONAF	Not listed	Not Identified As Invasive	Temperate Broadleaf	Palearctic
Puccinellia pumila	Not listed	GLONAF	Not listed	Not Identified As Invasive	Not Available	NA
Puccinellia stricta	Not listed	GLONAF	Yes, listed	Atlas EU	Temperate Broadleaf	Australasian
Puelia ciliata	Not listed	GLONAF	Not listed	Not Identified As Invasive	Not Available	NA
Puelia olyriformis	Not listed	GLONAF	Not listed	Not Identified As Invasive	Not Available	NA
Pyrrhanthera exigua	Not listed	GLONAF	Not listed	Not Identified As Invasive	Temperate savanna & shrubland	Australasian
Raddia brasiliensis	Not listed	GLONAF	Not listed	Not Identified As Invasive	Tropical moist	Neotropical
Rytidosperma acerosum	Not listed	GLONAF	Not listed	Not Identified As Invasive	Mediterranean	Australasian
Rytidosperma alpicola	Not listed	GLONAF	Not listed	Not Identified As Invasive	Montane grassland	Australasian
Rytidosperma australe	Not listed	GLONAF	Not listed	Not Identified As Invasive	Montane grassland	Australasian
Rytidosperma buchananii	Not listed	GLONAF	Not listed	Not Identified As Invasive	Montane grassland	Australasian
Rytidosperma caespitosum	Not listed	GLONAF	Yes, listed	GISD/ISSD/CABI/US	Temperate Broadleaf	Australasian
Rytidosperma carphoides	Not listed	GLONAF	Not listed	Not Identified As Invasive	Temperate Broadleaf	Australasian
Rytidosperma clavatum	Not listed	GLONAF	Not listed	Not Identified As Invasive	Temperate savanna & shrubland	Australasian
Rytidosperma duttonianum	Not listed	GLONAF	Not listed	Not Identified As Invasive	Temperate Broadleaf	Australasian
Rytidosperma fortunae-hibernae	Not listed	GLONAF	Not listed	Not Identified As Invasive	Temperate Broadleaf	Australasian
Rytidosperma gracile	Not listed	GLONAF	Not listed	Not Identified As Invasive	Temperate Broadleaf	Australasian
Rytidosperma indutum	Not listed	GLONAF	Not listed	Not Identified As Invasive	Temperate Broadleaf	Australasian
Rytidosperma laeve	Not listed	GLONAF	Not listed	Not Identified As Invasive	Temperate Broadleaf	Australasian
Rytidosperma linkii	Not listed	GLONAF	Not listed	Not Identified As Invasive	Temperate Broadleaf	Australasian
Rytidosperma longifolium	Not listed	GLONAF	Not listed	Not Identified As Invasive	Temperate Broadleaf	Australasian
Rytidosperma maculatum	Not listed	GLONAF	Not listed	Not Identified As Invasive	Temperate savanna & shrubland	Australasian
Rytidosperma merum	Not listed	GLONAF	Not listed	Not Identified As Invasive	Temperate savanna & shrubland	Australasian
Rytidosperma nitens	Not listed	GLONAF	Not listed	Not Identified As Invasive	Temperate Broadleaf	Australasian
Rytidosperma nudiflorum	Not listed	GLONAF	Not listed	Not Identified As Invasive	Montane grassland	Australasian
Rytidosperma pauciflorum	Not listed	GLONAF	Not listed	Not Identified As Invasive	Temperate Broadleaf	Australasian
Rytidosperma petrosum	Not listed	GLONAF	Not listed	Not Identified As Invasive	Not Available	Australasian
Rytidosperma pulchrum	Not listed	GLONAF	Not listed	Not Identified As Invasive	Temperate Broadleaf	Australasian
Rytidosperma pumilum	Not listed	GLONAF	Not listed	Not Identified As Invasive	Temperate savanna & shrubland	Australasian
Rytidosperma richardsonii	Not listed	GLONAF	Not listed	Not Identified As Invasive	Temperate Broadleaf	Australasian
Rytidosperma semiannulare	Not listed	GLONAF	Not listed	Not Identified As Invasive	Temperate Broadleaf	Australasian
Rytidosperma setaceum	Not listed	GLONAF	Not listed	Not Identified As Invasive	Temperate Broadleaf	Australasian
Rytidosperma setifolium	Not listed	GLONAF	Not listed	Not Identified As Invasive	Montane grassland	Australasian
Rytidosperma thomsonii	Not listed	GLONAF	Yes, listed	Atlas EU	Temperate savanna & shrubland	Australasian
Rytidosperma unarede	Not listed	GLONAF	Not listed	Not Identified As Invasive	Temperate savanna & shrubland	Australasian
Saccharum brevibarbe	Not listed	GLONAF	Not listed	Not Identified As Invasive	Temperate Coniferous	Nearctic
Saccharum giganteum	Not listed	GLONAF	Not listed	Not Identified As Invasive	Temperate Coniferous	Nearctic
Saccharum narenga	Not listed	GLONAF	Not listed	Not Identified As Invasive	Tropical moist	Indomalay
Sacciolepis myosuroides	Not listed	GLONAF	Not listed	Not Identified As Invasive	Tropical savanna & Shrubland	Australasian
Sasa kurilensis	Not listed	GLONAF	Not listed	Not Identified As Invasive	Temperate Broadleaf	Palearctic
Schizachne purpurascens	Not listed	GLONAF	Not listed	Not Identified As Invasive	Temperate Broadleaf	Nearctic
Schizachyrium brevifolium	Not listed	GLONAF	Not listed	Not Identified As Invasive	Tropical savanna & Shrubland	Afrotropical
Schizachyrium sanguineum	Not listed	GLONAF	Not listed	Not Identified As Invasive	Tropical savanna & Shrubland	Afrotropical
Schizachyrium scoparium	Not listed	GLONAF	Not listed	Not Identified As Invasive	Temperate savanna & shrubland	Nearctic
Schmidtia kalahariensis	Not listed	GLONAF	Not listed	Not Identified As Invasive	Deserts	Afrotropical
Schmidtia pappophoroides	Not listed	GLONAF	Not listed	Not Identified As Invasive	Tropical savanna & Shrubland	Afrotropical
Scleropogon brevifolius	Not listed	GLONAF	Not listed	Not Identified As Invasive	Deserts	Nearctic
Scolochloa festucacea	Not listed	GLONAF	Not listed	Not Identified As Invasive	Temperate Broadleaf	Palearctic
Semiarundinaria densiflora	Not listed	GLONAF	Not listed	Not Identified As Invasive	Tropical moist	Palearctic
Sesleria argentea	Not listed	GLONAF	Not listed	Not Identified As Invasive	Mediterranean	Palearctic
Sesleria caerulea	Not listed	GLONAF	Not listed	Not Identified As Invasive	Temperate Broadleaf	Palearctic
Sesleria insularis	Not listed	GLONAF	Not listed	Not Identified As Invasive	Mediterranean	Palearctic
Sesleria ovata	Not listed	GLONAF	Not listed	Not Identified As Invasive	Temperate Coniferous	Palearctic
Setaria chondrachne	Not listed	GLONAF	Not listed	Not Identified As Invasive	Temperate Broadleaf	Palearctic
Setaria lachnea	Not listed	GLONAF	Not listed	Not Identified As Invasive	Tropical savanna & Shrubland	Neotropical
Setaria poiretiana	Not listed	GLONAF	Not listed	Not Identified As Invasive	Tropical moist	Neotropical
Simplicia buchananii	Not listed	GLONAF	Not listed	Not Identified As Invasive	Temperate Broadleaf	Australasian
Simplicia laxa	Not listed	GLONAF	Not listed	Not Identified As Invasive	Temperate savanna & shrubland	Australasian
Sorghastrum incompletum	Not listed	GLONAF	Not listed	Not Identified As Invasive	Tropical savanna & Shrubland	Afrotropical
Sorghum angustum	Not listed	GLONAF	Not listed	Not Identified As Invasive	Tropical savanna & Shrubland	Australasian
Sorghum brachypodum	Not listed	GLONAF	Not listed	Not Identified As Invasive	Tropical savanna & Shrubland	Australasian
Sorghum bulbosum	Not listed	GLONAF	Not listed	Not Identified As Invasive	Tropical savanna & Shrubland	Australasian
Sorghum ecarinatum	Not listed	GLONAF	Not listed	Not Identified As Invasive	Tropical savanna & Shrubland	Australasian
Sorghum exstans	Not listed	GLONAF	Not listed	Not Identified As Invasive	Tropical savanna & Shrubland	Australasian
Sorghum interjectum	Not listed	GLONAF	Not listed	Not Identified As Invasive	Tropical savanna & Shrubland	Australasian
Sorghum intrans	Not listed	GLONAF	Not listed	Not Identified As Invasive	Tropical savanna & Shrubland	Australasian
Sorghum laxiflorum	Not listed	GLONAF	Not listed	Not Identified As Invasive	Tropical savanna & Shrubland	Australasian
Sorghum leiocladum	Not listed	GLONAF	Not listed	Not Identified As Invasive	Temperate Broadleaf	Australasian
Sorghum macrospermum	Not listed	GLONAF	Not listed	Not Identified As Invasive	Tropical savanna & Shrubland	Australasian
Sorghum matarankense	Not listed	GLONAF	Not listed	Not Identified As Invasive	Tropical savanna & Shrubland	Australasian
Sorghum nitidum	Not listed	GLONAF	Not listed	Not Identified As Invasive	Tropical moist	Australasian
Sorghum plumosum	Not listed	GLONAF	Not listed	Not Identified As Invasive	Tropical savanna & Shrubland	Australasian
Sorghum propinquum	Not listed	GLONAF	Not listed	Not Identified As Invasive	Tropical moist	Indomalay
Sorghum purpureosericeum	Not listed	GLONAF	Not listed	Not Identified As Invasive	Tropical savanna & Shrubland	Afrotropical
Sorghum stipoideum	Not listed	GLONAF	Not listed	Not Identified As Invasive	Tropical savanna & Shrubland	Australasian
Sorghum timorense	Not listed	GLONAF	Not listed	Not Identified As Invasive	Tropical savanna & Shrubland	Australasian
Sorghum versicolor	Not listed	GLONAF	Not listed	Not Identified As Invasive	Tropical savanna & Shrubland	Afrotropical
Spartina foliosa	Not listed	GLONAF	Yes, listed	GISD/ISSD/CABI/US	NA	NA
Spartochloa scirpoidea	Not listed	GLONAF	Not listed	Not Identified As Invasive	Mediterranean	Australasian
Sphenopholis intermedia	Not listed	GLONAF	Not listed	Not Identified As Invasive	Temperate Broadleaf	Nearctic
Spinifex littoreus	Not listed	GLONAF	Not listed	Not Identified As Invasive	Not Available	NA
Spodiopogon cotulifer	Not listed	GLONAF	Not listed	Not Identified As Invasive	Temperate Broadleaf	Palearctic
Spodiopogon sibiricus	Not listed	GLONAF	Not listed	Not Identified As Invasive	Temperate Broadleaf	Palearctic
Sporobolus actinocladus	Not listed	GLONAF	Not listed	Not Identified As Invasive	Deserts	Australasian
Sporobolus australasicus	Not listed	GLONAF	Not listed	Not Identified As Invasive	Tropical savanna & Shrubland	Australasian
Sporobolus consimilis	Not listed	GLONAF	Not listed	Not Identified As Invasive	Tropical savanna & Shrubland	Afrotropical
Sporobolus festivus	Not listed	GLONAF	Not listed	Not Identified As Invasive	Tropical savanna & Shrubland	Afrotropical
Sporobolus heterolepis	Not listed	GLONAF	Not listed	Not Identified As Invasive	Temperate savanna & shrubland	Nearctic
Sporobolus rigens	Not listed	GLONAF	Not listed	Not Identified As Invasive	Temperate savanna & shrubland	Neotropical
Steinchisma decipiens	Not listed	GLONAF	Not listed	Not Identified As Invasive	Tropical savanna & Shrubland	Neotropical
Stenotaphrum micranthum	Not listed	GLONAF	Not listed	Not Identified As Invasive	Not Available	NA
Stipa arida	Not listed	GLONAF	Not listed	Not Identified As Invasive	Deserts	Nearctic
Stipa aristiglumis	Not listed	GLONAF	Not listed	Not Identified As Invasive	Temperate Broadleaf	Australasian
Stipa baicalensis	Not listed	GLONAF	Not listed	Not Identified As Invasive	Temperate savanna & shrubland	Palearctic
Stipa barbata	Not listed	GLONAF	Not listed	Not Identified As Invasive	Mediterranean	Palearctic
Stipa bigeniculata	Not listed	GLONAF	Not listed	Not Identified As Invasive	Temperate savanna & shrubland	Australasian
Stipa breviflora	Not listed	GLONAF	Not listed	Not Identified As Invasive	Montane grassland	Palearctic
Stipa bromoides	Not listed	GLONAF	Not listed	Not Identified As Invasive	Mediterranean	Palearctic
Stipa bungeana	Not listed	GLONAF	Not listed	Not Identified As Invasive	Temperate Broadleaf	Palearctic
Stipa calamagrostis	Not listed	GLONAF	Not listed	Not Identified As Invasive	NA	NA
Stipa campylachne	Not listed	GLONAF	Not listed	Not Identified As Invasive	Mediterranean	Australasian
Stipa capillacea	Not listed	GLONAF	Not listed	Not Identified As Invasive	Montane grassland	Palearctic
Stipa capillata	Not listed	GLONAF	Not listed	Not Identified As Invasive	Temperate savanna & shrubland	Palearctic
Stipa caucasica	Not listed	GLONAF	Not listed	Not Identified As Invasive	Montane grassland	Palearctic
Stipa caudata	Not listed	GLONAF	Not listed	Not Identified As Invasive	Temperate Broadleaf	Australasian
Stipa comata	Not listed	GLONAF	Not listed	Not Identified As Invasive	Deserts	Nearctic
Stipa compressa	Not listed	GLONAF	Not listed	Not Identified As Invasive	Mediterranean	NA
Stipa diegoensis	Not listed	GLONAF	Not listed	Not Identified As Invasive	Mediterranean	NA
Stipa dregeana	Not listed	GLONAF	Not listed	Not Identified As Invasive	Mediterranean	NA
Stipa elegantissima	Not listed	GLONAF	Not listed	Not Identified As Invasive	Mediterranean	Australasian
Stipa gigantea	Not listed	GLONAF	Not listed	Not Identified As Invasive	Mediterranean	Palearctic
Stipa grandis	Not listed	GLONAF	Not listed	Not Identified As Invasive	Temperate savanna & shrubland	Palearctic
Stipa holosericea	Not listed	GLONAF	Not listed	Not Identified As Invasive	Mediterranean	Palearctic
Stipa humilis	Not listed	GLONAF	Not listed	Not Identified As Invasive	NA	NA
Stipa inebrians	Not listed	GLONAF	Not listed	Not Identified As Invasive	Montane grassland	Palearctic
Stipa joannis	Not listed	GLONAF	Not listed	Not Identified As Invasive	Temperate Broadleaf	Palearctic
Stipa lagascae	Not listed	GLONAF	Not listed	Not Identified As Invasive	Mediterranean	Palearctic
Stipa lessingiana	Not listed	GLONAF	Not listed	Not Identified As Invasive	Temperate savanna & shrubland	Palearctic
Stipa neomexicana	Not listed	GLONAF	Not listed	Not Identified As Invasive	Deserts	Nearctic
Stipa nitida	Not listed	GLONAF	Not listed	Not Identified As Invasive	Deserts	Australasian
Stipa nodosa	Not listed	GLONAF	Not listed	Not Identified As Invasive	Mediterranean	Australasian
Stipa orientalis	Not listed	GLONAF	Not listed	Not Identified As Invasive	Montane grassland	Palearctic
Stipa parishii	Not listed	GLONAF	Not listed	Not Identified As Invasive	Deserts	Nearctic
Stipa parviflora	Not listed	GLONAF	Not listed	Not Identified As Invasive	Mediterranean	Palearctic
Stipa pekinensis	Not listed	GLONAF	Not listed	Not Identified As Invasive	Temperate Broadleaf	Palearctic
Stipa pennata	Not listed	GLONAF	Not listed	Not Identified As Invasive	Temperate Broadleaf	Palearctic
Stipa przewalskyi	Not listed	GLONAF	Not listed	Not Identified As Invasive	Temperate Broadleaf	Palearctic
Stipa purpurea	Not listed	GLONAF	Not listed	Not Identified As Invasive	Montane grassland	Palearctic
Stipa ramosissima	Not listed	GLONAF	Not listed	Not Identified As Invasive	Temperate Broadleaf	Australasian
Stipa roylei	Not listed	GLONAF	Not listed	Not Identified As Invasive	Temperate Coniferous	Palearctic
Stipa scabra	Not listed	GLONAF	Not listed	Not Identified As Invasive	Temperate Broadleaf	Australasian
Stipa semibarbata	Not listed	GLONAF	Not listed	Not Identified As Invasive	NA	NA
Stipa sibirica	Not listed	GLONAF	Not listed	Not Identified As Invasive	Temperate savanna & shrubland	Palearctic
Stipa splendens	Not listed	GLONAF	Not listed	Not Identified As Invasive	Temperate savanna & shrubland	Palearctic
Stipa stipoides	Not listed	GLONAF	Not listed	Not Identified As Invasive	NA	NA
Stipa subsessiliflora	Not listed	GLONAF	Not listed	Not Identified As Invasive	Montane grassland	Palearctic
Stipa tirsa	Not listed	GLONAF	Not listed	Not Identified As Invasive	Temperate Broadleaf	Palearctic
Stipagrostis brevifolia	Not listed	GLONAF	Not listed	Not Identified As Invasive	Deserts	Afrotropical
Stipagrostis hirtigluma	Not listed	GLONAF	Not listed	Not Identified As Invasive	Deserts	Afrotropical
Stipagrostis obtusa	Not listed	GLONAF	Not listed	Not Identified As Invasive	Deserts	Afrotropical
Stipagrostis plumosa	Not listed	GLONAF	Not listed	Not Identified As Invasive	Deserts	Palearctic
Stipagrostis uniplumis	Not listed	GLONAF	Not listed	Not Identified As Invasive	Deserts	Afrotropical
Streblochaete longiarista	Not listed	GLONAF	Not listed	Not Identified As Invasive	Montane grassland	Afrotropical
Streptochaeta angustifolia	Not listed	GLONAF	Not listed	Not Identified As Invasive	Not Available	NA
Streptochaeta sodiroana	Not listed	GLONAF	Not listed	Not Identified As Invasive	Not Available	NA
Streptochaeta spicata	Not listed	GLONAF	Not listed	Not Identified As Invasive	Not Available	NA
Streptogyna americana	Not listed	GLONAF	Not listed	Not Identified As Invasive	Tropical moist	Neotropical
Streptostachys acuminata	Not listed	GLONAF	Not listed	Not Identified As Invasive	Deserts	Neotropical
Streptostachys ramosa	Not listed	GLONAF	Not listed	Not Identified As Invasive	Deserts	Neotropical
Styppeiochloa gynoglossa	Not listed	GLONAF	Not listed	Not Identified As Invasive	Montane grassland	Afrotropical
Tatianyx arnacites	Not listed	GLONAF	Not listed	Not Identified As Invasive	Tropical savanna & Shrubland	Neotropical
Tetrachne dregei	Not listed	GLONAF	Not listed	Not Identified As Invasive	Montane grassland	Afrotropical
Tetrapogon cenchriformis	Not listed	GLONAF	Not listed	Not Identified As Invasive	Tropical savanna & Shrubland	Afrotropical
Tetrapogon tenellus	Not listed	GLONAF	Not listed	Not Identified As Invasive	Tropical savanna & Shrubland	Afrotropical
Thuarea involuta	Not listed	GLONAF	Not listed	Not Identified As Invasive	Not Available	NA
Thysanolaena latifolia	Not listed	GLONAF	Not listed	Not Identified As Invasive	Tropical moist	Indomalay
Torreyochloa pallida	Not listed	GLONAF	Not listed	Not Identified As Invasive	Temperate Coniferous	Nearctic
Trachypogon spicatus	Not listed	GLONAF	Yes, listed	GISD/ISSD/CABI/US	Tropical savanna & Shrubland	Neotropical
Tragus racemosus	Not listed	GLONAF	Yes, listed	Almeida	Temperate Broadleaf	Palearctic
Tribolium hispidum	Not listed	GLONAF	Not listed	Not Identified As Invasive	Mediterranean	Afrotropical
Trichloris crinita	Not listed	GLONAF	Not listed	Not Identified As Invasive	Deserts	Nearctic
Tricholaena monachne	Not listed	GLONAF	Not listed	Not Identified As Invasive	Tropical savanna & Shrubland	Afrotropical
Tridens muticus	Not listed	GLONAF	Not listed	Not Identified As Invasive	Deserts	Nearctic
Triodia basedowii	Not listed	GLONAF	Not listed	Not Identified As Invasive	Deserts	Australasian
Triodia bitextura	Not listed	GLONAF	Not listed	Not Identified As Invasive	Tropical savanna & Shrubland	Australasian
Triodia scariosa	Not listed	GLONAF	Not listed	Not Identified As Invasive	Mediterranean	Australasian
Triplachne nitens	Not listed	GLONAF	Not listed	Not Identified As Invasive	Not Available	NA
Triraphis ramosissima	Not listed	GLONAF	Not listed	Not Identified As Invasive	Deserts	Afrotropical
Trisetum drucei	Not listed	GLONAF	Not listed	Not Identified As Invasive	Temperate Broadleaf	Australasian
Trisetum spicatum	Not listed	GLONAF	Yes, listed	GISD/ISSD/CABI/US	Tundra	Palearctic
Trisetum tenellum	Not listed	GLONAF	Not listed	Not Identified As Invasive	Montane grassland	Australasian
Trisetum youngii	Not listed	GLONAF	Not listed	Not Identified As Invasive	Montane grassland	Australasian
Tristachya biseriata	Not listed	GLONAF	Not listed	Not Identified As Invasive	Montane grassland	Afrotropical
Tristachya leucothrix	Not listed	GLONAF	Not listed	Not Identified As Invasive	Montane grassland	Afrotropical
Triticum dicoccoides	Not listed	GLONAF	Not listed	Not Identified As Invasive	Mediterranean	Palearctic
Triticum monococcum	Not listed	GLONAF	Not listed	Not Identified As Invasive	Temperate Broadleaf	Palearctic
Tuctoria greenei	Not listed	GLONAF	Not listed	Not Identified As Invasive	Temperate savanna & shrubland	Nearctic
Urochloa trichopus	Not listed	GLONAF	Yes, listed	Almeida	Tropical savanna & Shrubland	Afrotropical
Vaseyochloa multinervosa	Not listed	GLONAF	Not listed	Not Identified As Invasive	Tropical savanna & Shrubland	Nearctic
Ventenata macra	Not listed	GLONAF	Not listed	Not Identified As Invasive	Temperate Broadleaf	Palearctic
Vulpia membranacea	Not listed	GLONAF	Not listed	Not Identified As Invasive	Temperate Broadleaf	Palearctic
Vulpia microstachys	Not listed	GLONAF	Not listed	Not Identified As Invasive	Mediterranean	Nearctic
Willkommia sarmentosa	Not listed	GLONAF	Not listed	Not Identified As Invasive	Tropical savanna & Shrubland	Afrotropical
Yushania maling	Not listed	GLONAF	Not listed	Not Identified As Invasive	Temperate Broadleaf	NA
Zea diploperennis	Not listed	GLONAF	Not listed	Not Identified As Invasive	Tropical coniferous	Neotropical
Zeugites capillaris	Not listed	GLONAF	Not listed	Not Identified As Invasive	Tropical dry	Neotropical
Zeugites hackelii	Not listed	GLONAF	Not listed	Not Identified As Invasive	Tropical dry	Neotropical
Zeugites pittieri	Not listed	GLONAF	Not listed	Not Identified As Invasive	Tropical moist	Neotropical
Zingeria biebersteiniana	Not listed	GLONAF	Not listed	Not Identified As Invasive	Temperate savanna & shrubland	Palearctic
Zizania texana	Not listed	GLONAF	Not listed	Not Identified As Invasive	Temperate savanna & shrubland	Nearctic
Acrachne racemosa	Yes, listed	GLONAF	Not listed	Not Identified As Invasive	Tropical savanna & Shrubland	Australasian
Aegilops crassa	Yes, listed	GLONAF	Not listed	Not Identified As Invasive	Temperate savanna & shrubland	Palearctic
Aegilops geniculata	Yes, listed	GLONAF	Yes, listed	GISD/ISSD/CABI/US	Mediterranean	Palearctic
Aegilops neglecta	Yes, listed	GLONAF	Not listed	Not Identified As Invasive	Mediterranean	Palearctic
Aegilops tauschii	Yes, listed	GLONAF	Not listed	Not Identified As Invasive	Temperate savanna & shrubland	Palearctic
Aegilops triuncialis	Yes, listed	GLONAF	Yes, listed	Meimberg	Mediterranean	Palearctic
Aegilops ventricosa	Yes, listed	GLONAF	Not listed	Not Identified As Invasive	Mediterranean	Palearctic
Aegopogon cenchroides	Yes, listed	GLONAF	Not listed	Not Identified As Invasive	Tropical coniferous	Neotropical
Agropyron cristatum	Yes, listed	GLONAF	Yes, listed	GISD/ISSD/CABI/US	Temperate savanna & shrubland	Palearctic
Agropyron desertorum	Yes, listed	GLONAF	Yes, listed	GISD/ISSD/CABI/US	Temperate Coniferous	Nearctic
Agrostis canina	Yes, listed	GLONAF	Yes, listed	GISD/ISSD/CABI/US	Temperate Broadleaf	Palearctic
Agrostis capillaris	Yes, listed	GLONAF	Yes, listed	GISD/ISSD/CABI/US	Temperate Broadleaf	Palearctic
Agrostis castellana	Yes, listed	GLONAF	Not listed	Not Identified As Invasive	Mediterranean	Palearctic
Agrostis exarata	Yes, listed	GLONAF	Not listed	Not Identified As Invasive	Temperate Coniferous	Nearctic
Agrostis gigantea	Yes, listed	GLONAF	Yes, listed	GISD/ISSD/CABI/US	Temperate Broadleaf	Palearctic
Agrostis hyemalis	Yes, listed	GLONAF	Not listed	Not Identified As Invasive	Temperate Broadleaf	Nearctic
Agrostis scabra	Yes, listed	GLONAF	Not listed	Not Identified As Invasive	Temperate Coniferous	Nearctic
Agrostis stolonifera	Yes, listed	GLONAF	Yes, listed	GISD/ISSD/CABI/US	Temperate Broadleaf	Palearctic
Aira caryophyllea	Yes, listed	GLONAF	Yes, listed	GISD/ISSD/CABI/US	Temperate Broadleaf	Palearctic
Aira cupaniana	Yes, listed	GLONAF	Not listed	Not Identified As Invasive	Mediterranean	Australasian
Aira praecox	Yes, listed	GLONAF	Yes, listed	GISD/ISSD/CABI/US	Temperate Broadleaf	Palearctic
Alloteropsis cimicina	Yes, listed	GLONAF	Not listed	Not Identified As Invasive	Tropical savanna & Shrubland	Australasian
Alopecurus aequalis	Yes, listed	GLONAF	Not listed	Not Identified As Invasive	Temperate Broadleaf	Palearctic
Alopecurus geniculatus	Yes, listed	GLONAF	Yes, listed	GISD/ISSD/CABI/US	Temperate Broadleaf	Palearctic
Alopecurus japonicus	Yes, listed	GLONAF	Yes, listed	GISD/ISSD/CABI/US	Temperate Broadleaf	Palearctic
Alopecurus myosuroides	Yes, listed	GLONAF	Yes, listed	GISD/ISSD/CABI/US	Temperate Broadleaf	Palearctic
Alopecurus pratensis	Yes, listed	GLONAF	Yes, listed	GISD/ISSD/CABI/US	Temperate Broadleaf	Palearctic
Ammophila arenaria	Yes, listed	GLONAF	Yes, listed	GISD/ISSD/CABI/US	Temperate Broadleaf	Palearctic
Ammophila breviligulata	Yes, listed	GLONAF	Not listed	Not Identified As Invasive	Temperate Broadleaf	Nearctic
Ampelodesmos mauritanicus	Yes, listed	GLONAF	Not listed	Not Identified As Invasive	Mediterranean	Palearctic
Andropogon bicornis	Yes, listed	GLONAF	Not listed	Not Identified As Invasive	Tropical moist	Neotropical
Andropogon distachyos	Yes, listed	GLONAF	Not listed	Not Identified As Invasive	Mediterranean	Palearctic
Anthoxanthum aristatum	Yes, listed	GLONAF	Yes, listed	Mexico	Temperate Broadleaf	Palearctic
Anthoxanthum odoratum	Yes, listed	GLONAF	Yes, listed	GISD/ISSD/CABI/US	Temperate Broadleaf	Palearctic
Apera interrupta	Yes, listed	GLONAF	Yes, listed	GISD/ISSD/CABI/US	Temperate Broadleaf	Palearctic
Apera spica-venti	Yes, listed	GLONAF	Yes, listed	Mexico	Temperate Broadleaf	Palearctic
Apluda mutica	Yes, listed	GLONAF	Not listed	Not Identified As Invasive	Tropical moist	Indomalay
Aristida adscensionis	Yes, listed	GLONAF	Yes, listed	Almeida	Deserts	Afrotropical
Aristida desmantha	Yes, listed	GLONAF	Not listed	Not Identified As Invasive	Temperate Broadleaf	Nearctic
Aristida dichotoma	Yes, listed	GLONAF	Not listed	Not Identified As Invasive	Temperate Broadleaf	Nearctic
Aristida lanosa	Yes, listed	GLONAF	Not listed	Not Identified As Invasive	Temperate Coniferous	Nearctic
Aristida longispica	Yes, listed	GLONAF	Not listed	Not Identified As Invasive	Temperate Coniferous	Nearctic
Aristida oligantha	Yes, listed	GLONAF	Not listed	Not Identified As Invasive	Temperate savanna & shrubland	Nearctic
Aristida purpurea	Yes, listed	GLONAF	Yes, listed	GISD/ISSD/CABI/US	Deserts	Nearctic
Aristida ramosissima	Yes, listed	GLONAF	Not listed	Not Identified As Invasive	Temperate savanna & shrubland	Nearctic
Aristida tuberculosa	Yes, listed	GLONAF	Not listed	Not Identified As Invasive	Temperate Broadleaf	Nearctic
Aristida vagans	Yes, listed	GLONAF	Not listed	Not Identified As Invasive	Temperate Broadleaf	Australasian
Arrhenatherum elatius	Yes, listed	GLONAF	Yes, listed	GISD/ISSD/CABI/US	Temperate Broadleaf	Palearctic
Arthraxon hispidus	Yes, listed	GLONAF	Yes, listed	GISD/ISSD/CABI/US	Temperate Broadleaf	Nearctic
Arthraxon lanceolatus	Yes, listed	GLONAF	Not listed	Not Identified As Invasive	Tropical moist	Palearctic
Arundo donax	Yes, listed	GLONAF	Yes, listed	GISD/ISSD/CABI/US	Mediterranean	Palearctic
Astrebla lappacea	Yes, listed	GLONAF	Not listed	Not Identified As Invasive	Temperate savanna & shrubland	Australasian
Avena abyssinica	Yes, listed	GLONAF	Not listed	Not Identified As Invasive	Montane grassland	Afrotropical
Avena barbata	Yes, listed	GLONAF	Yes, listed	GISD/ISSD/CABI/US	Mediterranean	Palearctic
Avena byzantina	Yes, listed	GLONAF	Not listed	Not Identified As Invasive	Mediterranean	Palearctic
Avena fatua	Yes, listed	GLONAF	Yes, listed	GISD/ISSD/CABI/US	Temperate Broadleaf	Palearctic
Avena nuda	Yes, listed	GLONAF	Not listed	Not Identified As Invasive	Temperate Broadleaf	Palearctic
Avena sativa	Yes, listed	GLONAF	Yes, listed	GISD/ISSD/CABI/US	Temperate Broadleaf	Palearctic
Avena sterilis	Yes, listed	GLONAF	Yes, listed	GISD/ISSD/CABI/US	Mediterranean	Palearctic
Avena strigosa	Yes, listed	GLONAF	Yes, listed	Chile	Temperate Broadleaf	Palearctic
Axonopus compressus	Yes, listed	GLONAF	Yes, listed	GISD/ISSD/CABI/US	Tropical moist	Neotropical
Bambusa bambos	Yes, listed	GLONAF	Not listed	Not Identified As Invasive	Tropical moist	Palearctic
Bambusa multiplex	Yes, listed	GLONAF	Yes, listed	GISD/ISSD/CABI/US	Tropical moist	Indomalay
Bambusa oldhamii	Yes, listed	GLONAF	Not listed	Not Identified As Invasive	Tropical moist	Indomalay
Bambusa tulda	Yes, listed	GLONAF	Not listed	Not Identified As Invasive	Tropical moist	Indomalay
Bambusa vulgaris	Yes, listed	GLONAF	Yes, listed	GISD/ISSD/CABI/US	Tropical moist	Indomalay
Beckmannia syzigachne	Yes, listed	GLONAF	Not listed	Not Identified As Invasive	Temperate Broadleaf	Nearctic
Bothriochloa barbinodis	Yes, listed	GLONAF	Not listed	Not Identified As Invasive	Deserts	Nearctic
Bothriochloa bladhii	Yes, listed	GLONAF	Yes, listed	GISD/ISSD/CABI/US	Tropical savanna & Shrubland	Australasian
Bothriochloa ischaemum	Yes, listed	GLONAF	Yes, listed	GISD/ISSD/CABI/US	Temperate Broadleaf	Palearctic
Bothriochloa laguroides	Yes, listed	GLONAF	Not listed	Not Identified As Invasive	Temperate savanna & shrubland	Nearctic
Bothriochloa macra	Yes, listed	GLONAF	Not listed	Not Identified As Invasive	Temperate Broadleaf	Australasian
Bothriochloa pertusa	Yes, listed	GLONAF	Yes, listed	GISD/ISSD/CABI/US	Tropical savanna & Shrubland	Australasian
Bothriochloa saccharoides	Yes, listed	GLONAF	Not listed	Not Identified As Invasive	Deserts	Neotropical
Bouteloua aristidoides	Yes, listed	GLONAF	Not listed	Not Identified As Invasive	Deserts	Nearctic
Bouteloua curtipendula	Yes, listed	GLONAF	Not listed	Not Identified As Invasive	Temperate savanna & shrubland	Nearctic
Brachiaria decumbens	Yes, listed	GLONAF	Yes, listed	Ricci	Tropical savanna & Shrubland	Afrotropical
Brachiaria mutica	Yes, listed	GLONAF	Yes, listed	Almeida	Tropical moist	Indomalay
Brachiaria plantaginea	Yes, listed	GLONAF	Yes, listed	GISD/ISSD/CABI/US	Tropical moist	Neotropical
Brachiaria subquadripara	Yes, listed	GLONAF	Yes, listed	GISD/ISSD/CABI/US	Tropical moist	Indomalay
Brachyelytrum aristosum	Yes, listed	GLONAF	Not listed	Not Identified As Invasive	Temperate Broadleaf	Nearctic
Brachypodium distachyon	Yes, listed	GLONAF	Yes, listed	GISD/ISSD/CABI/US	Mediterranean	Palearctic
Brachypodium phoenicoides	Yes, listed	GLONAF	Not listed	Not Identified As Invasive	Mediterranean	Palearctic
Brachypodium pinnatum	Yes, listed	GLONAF	Not listed	Not Identified As Invasive	Temperate Broadleaf	Palearctic
Brachypodium sylvaticum	Yes, listed	GLONAF	Yes, listed	Miller	Temperate Broadleaf	Palearctic
Briza maxima	Yes, listed	GLONAF	Yes, listed	GISD/ISSD/CABI/US	Mediterranean	Palearctic
Briza media	Yes, listed	GLONAF	Not listed	Not Identified As Invasive	Temperate Broadleaf	Palearctic
Briza minor	Yes, listed	GLONAF	Yes, listed	GISD/ISSD/CABI/US	Temperate Broadleaf	Australasian
Bromus alopecuros	Yes, listed	GLONAF	Not listed	Not Identified As Invasive	Mediterranean	Australasian
Bromus arenarius	Yes, listed	GLONAF	Not listed	Not Identified As Invasive	Mediterranean	Australasian
Bromus arvensis	Yes, listed	GLONAF	Yes, listed	GISD/ISSD/CABI/US	Temperate Broadleaf	Palearctic
Bromus briziformis	Yes, listed	GLONAF	Yes, listed	GISD/ISSD/CABI/US	Temperate Coniferous	Nearctic
Bromus carinatus	Yes, listed	GLONAF	Not listed	Not Identified As Invasive	Temperate Coniferous	Nearctic
Bromus catharticus	Yes, listed	GLONAF	Yes, listed	GISD/ISSD/CABI/US	Temperate Broadleaf	Australasian
Bromus commutatus	Yes, listed	GLONAF	Yes, listed	GISD/ISSD/CABI/US	Temperate Broadleaf	Palearctic
Bromus danthoniae	Yes, listed	GLONAF	Not listed	Not Identified As Invasive	Deserts	Palearctic
Bromus diandrus	Yes, listed	GLONAF	Yes, listed	GISD/ISSD/CABI/US	Temperate Broadleaf	Australasian
Bromus erectus	Yes, listed	GLONAF	Not listed	Not Identified As Invasive	Temperate Broadleaf	Palearctic
Bromus hordeaceus	Yes, listed	GLONAF	Yes, listed	GISD/ISSD/CABI/US	Temperate Broadleaf	Palearctic
Bromus inermis	Yes, listed	GLONAF	Yes, listed	GISD/ISSD/CABI/US	Temperate Broadleaf	Palearctic
Bromus japonicus	Yes, listed	GLONAF	Yes, listed	GISD/ISSD/CABI/US	Temperate Broadleaf	Palearctic
Bromus kalmii	Yes, listed	GLONAF	Not listed	Not Identified As Invasive	Temperate Broadleaf	Nearctic
Bromus latiglumis	Yes, listed	GLONAF	Not listed	Not Identified As Invasive	Temperate Broadleaf	Nearctic
Bromus madritensis	Yes, listed	GLONAF	Yes, listed	DeFalco Am JourNot Identified As Invasivel Botany	Mediterranean	Palearctic
Bromus pubescens	Yes, listed	GLONAF	Not listed	Not Identified As Invasive	Temperate Broadleaf	Nearctic
Bromus pumpellianus	Yes, listed	GLONAF	Not listed	Not Identified As Invasive	Taiga	Palearctic
Bromus ramosus	Yes, listed	GLONAF	Yes, listed	Fonseca Biol Invasions	Temperate Broadleaf	Palearctic
Bromus riparius	Yes, listed	GLONAF	Not listed	Not Identified As Invasive	Temperate Broadleaf	Palearctic
Bromus rubens	Yes, listed	GLONAF	Yes, listed	Salo Biol Invasions	Mediterranean	Palearctic
Bromus tectorum	Yes, listed	GLONAF	Yes, listed	GISD/ISSD/CABI/US	Temperate Broadleaf	Nearctic
Buchloe dactyloides	Yes, listed	GLONAF	Yes, listed	GISD/ISSD/CABI/US	Temperate savanna & shrubland	Nearctic
Calamovilfa gigantea	Yes, listed	GLONAF	Not listed	Not Identified As Invasive	Temperate savanna & shrubland	Nearctic
Calamovilfa longifolia	Yes, listed	GLONAF	Not listed	Not Identified As Invasive	Temperate savanna & shrubland	Nearctic
Catapodium marinum	Yes, listed	GLONAF	Not listed	Not Identified As Invasive	Temperate Broadleaf	Palearctic
Catapodium rigidum	Yes, listed	GLONAF	Yes, listed	GISD/ISSD/CABI/US	Temperate Broadleaf	Palearctic
Cenchrus brownii	Yes, listed	GLONAF	Not listed	Not Identified As Invasive	Tropical moist	Neotropical
Cenchrus ciliaris	Yes, listed	GLONAF	Yes, listed	GISD/ISSD/CABI/US	Deserts	Australasian
Cenchrus echinatus	Yes, listed	GLONAF	Yes, listed	GISD/ISSD/CABI/US	Tropical moist	Neotropical
Centotheca lappacea	Yes, listed	GLONAF	Not listed	Not Identified As Invasive	Tropical moist	Indomalay
Chasmanthium latifolium	Yes, listed	GLONAF	Not listed	Not Identified As Invasive	Temperate Broadleaf	Nearctic
Chimonobambusa quadrangularis	Yes, listed	GLONAF	Not listed	Not Identified As Invasive	Temperate Broadleaf	Palearctic
Chloris barbata	Yes, listed	GLONAF	Yes, listed	GISD/ISSD/CABI/US	Tropical moist	Indomalay
Chloris cucullata	Yes, listed	GLONAF	Not listed	Not Identified As Invasive	Temperate savanna & shrubland	Nearctic
Chloris gayana	Yes, listed	GLONAF	Yes, listed	GISD/ISSD/CABI/US	Temperate Broadleaf	Australasian
Chloris pectinata	Yes, listed	GLONAF	Not listed	Not Identified As Invasive	Deserts	Australasian
Chloris pycnothrix	Yes, listed	GLONAF	Not listed	Not Identified As Invasive	Tropical savanna & Shrubland	Afrotropical
Chloris radiata	Yes, listed	GLONAF	Not listed	Not Identified As Invasive	Tropical moist	Neotropical
Chloris truncata	Yes, listed	GLONAF	Yes, listed	Tlatilpa	Temperate Broadleaf	Australasian
Chloris virgata	Yes, listed	GLONAF	Yes, listed	GISD/ISSD/CABI/US	Deserts	Nearctic
Chrysopogon aciculatus	Yes, listed	GLONAF	Yes, listed	GISD/ISSD/CABI/US	Tropical moist	Australasian
Chrysopogon fulvus	Yes, listed	GLONAF	Not listed	Not Identified As Invasive	Tropical dry	Indomalay
Chrysopogon zizanioides	Yes, listed	GLONAF	Not listed	Not Identified As Invasive	Tropical moist	Indomalay
Cladoraphis cyperoides	Yes, listed	GLONAF	Not listed	Not Identified As Invasive	Deserts	Afrotropical
Coix lacryma-jobi	Yes, listed	GLONAF	Yes, listed	GISD/ISSD/CABI/US	Tropical moist	Neotropical
Cortaderia jubata	Yes, listed	GLONAF	Yes, listed	GISD/ISSD/CABI/US	Mediterranean	Neotropical
Cortaderia richardii	Yes, listed	GLONAF	Not listed	Not Identified As Invasive	Temperate Broadleaf	Palearctic
Cortaderia selloana	Yes, listed	GLONAF	Yes, listed	GISD/ISSD/CABI/US	Temperate Broadleaf	Palearctic
Corynephorus canescens	Yes, listed	GLONAF	Not listed	Not Identified As Invasive	Temperate Broadleaf	Palearctic
Crypsis aculeata	Yes, listed	GLONAF	Not listed	Not Identified As Invasive	Mediterranean	Palearctic
Crypsis schoenoides	Yes, listed	GLONAF	Not listed	Not Identified As Invasive	Mediterranean	Palearctic
Crypsis vaginiflora	Yes, listed	GLONAF	Not listed	Not Identified As Invasive	Mediterranean	Nearctic
Ctenium aromaticum	Yes, listed	GLONAF	Not listed	Not Identified As Invasive	Temperate Coniferous	Nearctic
Cutandia memphitica	Yes, listed	GLONAF	Not listed	Not Identified As Invasive	Mediterranean	Afrotropical
Cymbopogon citratus	Yes, listed	GLONAF	Not listed	Not Identified As Invasive	Tropical moist	Neotropical
Cymbopogon flexuosus	Yes, listed	GLONAF	Not listed	Not Identified As Invasive	Tropical moist	Indomalay
Cynodon dactylon	Yes, listed	GLONAF	Yes, listed	GISD/ISSD/CABI/US	Temperate Broadleaf	Australasian
Cynodon incompletus	Yes, listed	GLONAF	Not listed	Not Identified As Invasive	Montane grassland	Afrotropical
Cynosurus cristatus	Yes, listed	GLONAF	Not listed	Not Identified As Invasive	Temperate Broadleaf	Palearctic
Cynosurus echinatus	Yes, listed	GLONAF	Yes, listed	GISD/ISSD/CABI/US	Mediterranean	Australasian
Dactylis glomerata	Yes, listed	GLONAF	Yes, listed	GISD/ISSD/CABI/US	Temperate Broadleaf	Palearctic
Dactyloctenium aegyptium	Yes, listed	GLONAF	Yes, listed	GISD/ISSD/CABI/US	Tropical savanna & Shrubland	Afrotropical
Dactyloctenium radulans	Yes, listed	GLONAF	Not listed	Not Identified As Invasive	Deserts	Australasian
Danthonia californica	Yes, listed	GLONAF	Not listed	Not Identified As Invasive	Temperate Coniferous	Nearctic
Danthonia decumbens	Yes, listed	GLONAF	Not listed	Not Identified As Invasive	Temperate Broadleaf	Palearctic
Danthonia spicata	Yes, listed	GLONAF	Not listed	Not Identified As Invasive	Temperate Broadleaf	Nearctic
Dendrocalamus asper	Yes, listed	GLONAF	Not listed	Not Identified As Invasive	Tropical moist	Indomalay
Dendrocalamus brandisii	Yes, listed	GLONAF	Not listed	Not Identified As Invasive	Tropical moist	Indomalay
Dendrocalamus strictus	Yes, listed	GLONAF	Not listed	Not Identified As Invasive	Tropical moist	Indomalay
Deschampsia atropurpurea	Yes, listed	GLONAF	Not listed	Not Identified As Invasive	Tundra	Palearctic
Deschampsia cespitosa	Yes, listed	GLONAF	Yes, listed	GISD/ISSD/CABI/US	Temperate Broadleaf	Palearctic
Deschampsia danthonioides	Yes, listed	GLONAF	Not listed	Not Identified As Invasive	Temperate Coniferous	Nearctic
Deschampsia elongata	Yes, listed	GLONAF	Not listed	Not Identified As Invasive	Temperate Coniferous	Nearctic
Deschampsia flexuosa	Yes, listed	GLONAF	Yes, listed	GISD/ISSD/CABI/US	Temperate Broadleaf	Palearctic
Dichanthium annulatum	Yes, listed	GLONAF	Yes, listed	GISD/ISSD/CABI/US	Tropical moist	Indomalay
Dichanthium sericeum	Yes, listed	GLONAF	Not listed	Not Identified As Invasive	Temperate Broadleaf	Australasian
Digitaria ciliaris	Yes, listed	GLONAF	Yes, listed	GISD/ISSD/CABI/US	Temperate Broadleaf	Indomalay
Digitaria didactyla	Yes, listed	GLONAF	Not listed	Not Identified As Invasive	Temperate Broadleaf	Afrotropical
Digitaria insularis	Yes, listed	GLONAF	Yes, listed	Regalado Cuba 2012	Tropical moist	Neotropical
Digitaria radicosa	Yes, listed	GLONAF	Not listed	Not Identified As Invasive	Temperate Broadleaf	Palearctic
Digitaria sanguinalis	Yes, listed	GLONAF	Yes, listed	Albuquerque et al.	Temperate Broadleaf	Palearctic
Dinebra retroflexa	Yes, listed	GLONAF	Not listed	Not Identified As Invasive	Tropical savanna & Shrubland	Afrotropical
Distichlis spicata	Yes, listed	GLONAF	Not listed	Not Identified As Invasive	Deserts	Nearctic
Drepanostachyum falcatum	Yes, listed	GLONAF	Not listed	Not Identified As Invasive	Tropical moist	Neotropical
Echinochloa colona	Yes, listed	GLONAF	Yes, listed	GISD/ISSD/CABI/US	Tropical savanna & Shrubland	Australasian
Echinochloa crus-galli	Yes, listed	GLONAF	Yes, listed	Regalado Cuba 2012	Temperate Broadleaf	Palearctic
Echinochloa esculenta	Yes, listed	GLONAF	Not listed	Not Identified As Invasive	Temperate Broadleaf	Palearctic
Echinochloa frumentacea	Yes, listed	GLONAF	Not listed	Not Identified As Invasive	Temperate Broadleaf	Palearctic
Echinochloa stagnina	Yes, listed	GLONAF	Not listed	Not Identified As Invasive	Tropical savanna & Shrubland	Afrotropical
Echinochloa walteri	Yes, listed	GLONAF	Not listed	Not Identified As Invasive	Temperate Broadleaf	Nearctic
Ehrharta calycina	Yes, listed	GLONAF	Yes, listed	GISD/ISSD/CABI/US	Mediterranean	Australasian
Ehrharta erecta	Yes, listed	GLONAF	Yes, listed	GISD/ISSD/CABI/US	Temperate Broadleaf	Australasian
Eleusine coracana	Yes, listed	GLONAF	Not listed	Not Identified As Invasive	Tropical savanna & Shrubland	Afrotropical
Eleusine indica	Yes, listed	GLONAF	Yes, listed	Almeida	Temperate Broadleaf	Indomalay
Eleusine tristachya	Yes, listed	GLONAF	Yes, listed	Chile	Temperate Broadleaf	Australasian
Elymus canadensis	Yes, listed	GLONAF	Not listed	Not Identified As Invasive	Temperate savanna & shrubland	Nearctic
Elymus caninus	Yes, listed	GLONAF	Not listed	Not Identified As Invasive	Temperate Broadleaf	Palearctic
Elymus ciliaris	Yes, listed	GLONAF	Not listed	Not Identified As Invasive	Temperate Broadleaf	Palearctic
Elymus elongatus	Yes, listed	GLONAF	Not listed	Not Identified As Invasive	Mediterranean	Palearctic
Elymus lanceolatus	Yes, listed	GLONAF	Not listed	Not Identified As Invasive	Deserts	Nearctic
Elymus repens	Yes, listed	GLONAF	Yes, listed	GISD/ISSD/CABI/US	Temperate Broadleaf	Palearctic
Elymus sibiricus	Yes, listed	GLONAF	Not listed	Not Identified As Invasive	Taiga	Palearctic
Elymus trachycaulus	Yes, listed	GLONAF	Not listed	Not Identified As Invasive	Temperate Coniferous	Nearctic
Elymus tsukushiensis	Yes, listed	GLONAF	Not listed	Not Identified As Invasive	Temperate Broadleaf	Palearctic
Enneapogon cenchroides	Yes, listed	GLONAF	Yes, listed	Almeida	Deserts	Afrotropical
Enneapogon desvauxii	Yes, listed	GLONAF	Not listed	Not Identified As Invasive	Deserts	Nearctic
Enteropogon prieurii	Yes, listed	GLONAF	Not listed	Not Identified As Invasive	Tropical savanna & Shrubland	Afrotropical
Eragrostis airoides	Yes, listed	GLONAF	Not listed	Not Identified As Invasive	Tropical moist	Neotropical
Eragrostis amabilis	Yes, listed	GLONAF	Yes, listed	Almeida	Tropical moist	Indomalay
Eragrostis barrelieri	Yes, listed	GLONAF	Not listed	Not Identified As Invasive	Mediterranean	Nearctic
Eragrostis cilianensis	Yes, listed	GLONAF	Yes, listed	GISD/ISSD/CABI/US	Temperate Broadleaf	Australasian
Eragrostis ciliaris	Yes, listed	GLONAF	Yes, listed	Regalado Cuba 2012	Tropical moist	Neotropical
Eragrostis curtipedicellata	Yes, listed	GLONAF	Not listed	Not Identified As Invasive	Temperate savanna & shrubland	Nearctic
Eragrostis curvula	Yes, listed	GLONAF	Yes, listed	Wang 2017 PlosOne	Temperate Broadleaf	Australasian
Eragrostis echinochloidea	Yes, listed	GLONAF	Not listed	Not Identified As Invasive	Deserts	Afrotropical
Eragrostis intermedia	Yes, listed	GLONAF	Not listed	Not Identified As Invasive	Deserts	Nearctic
Eragrostis japonica	Yes, listed	GLONAF	Yes, listed	Regalado Cuba 2012	Tropical savanna & Shrubland	Afrotropical
Eragrostis lehmanniana	Yes, listed	GLONAF	Yes, listed	Almeida	Deserts	Nearctic
Eragrostis lugens	Yes, listed	GLONAF	Not listed	Not Identified As Invasive	Tropical savanna & Shrubland	Neotropical
Eragrostis mexicana	Yes, listed	GLONAF	Not listed	Not Identified As Invasive	Deserts	Neotropical
Eragrostis minor	Yes, listed	GLONAF	Yes, listed	GISD/ISSD/CABI/US	Temperate Broadleaf	Palearctic
Eragrostis paniciformis	Yes, listed	GLONAF	Not listed	Not Identified As Invasive	Tropical savanna & Shrubland	Afrotropical
Eragrostis pectinacea	Yes, listed	GLONAF	Yes, listed	GISD/ISSD/CABI/US	Temperate Broadleaf	Nearctic
Eragrostis pilosa	Yes, listed	GLONAF	Yes, listed	Almeida	Temperate Broadleaf	Palearctic
Eragrostis spectabilis	Yes, listed	GLONAF	Not listed	Not Identified As Invasive	Temperate Broadleaf	Nearctic
Eragrostis superba	Yes, listed	GLONAF	Not listed	Not Identified As Invasive	Tropical savanna & Shrubland	Afrotropical
Eragrostis unioloides	Yes, listed	GLONAF	Not listed	Not Identified As Invasive	Tropical moist	Indomalay
Eremochloa ophiuroides	Yes, listed	GLONAF	Yes, listed	GISD/ISSD/CABI/US	Temperate Coniferous	Nearctic
Eremopyrum bonaepartis	Yes, listed	GLONAF	Not listed	Not Identified As Invasive	Deserts	Palearctic
Eremopyrum orientale	Yes, listed	GLONAF	Not listed	Not Identified As Invasive	Temperate savanna & shrubland	Palearctic
Eremopyrum triticeum	Yes, listed	GLONAF	Not listed	Not Identified As Invasive	Deserts	Palearctic
Eriochloa punctata	Yes, listed	GLONAF	Not listed	Not Identified As Invasive	Tropical moist	Neotropical
Eriochloa villosa	Yes, listed	GLONAF	Not listed	Not Identified As Invasive	Temperate Broadleaf	Palearctic
Eustachys paspaloides	Yes, listed	GLONAF	Not listed	Not Identified As Invasive	Montane grassland	Afrotropical
Eustachys petraea	Yes, listed	GLONAF	Not listed	Not Identified As Invasive	Temperate Coniferous	Nearctic
Festuca arundinacea	Yes, listed	GLONAF	Yes, listed	GISD/ISSD/CABI/US	Temperate Broadleaf	Palearctic
Festuca filiformis	Yes, listed	GLONAF	Yes, listed	GISD/ISSD/CABI/US	Temperate Broadleaf	Palearctic
Festuca gigantea	Yes, listed	GLONAF	Not listed	Not Identified As Invasive	Temperate Broadleaf	Palearctic
Festuca heterophylla	Yes, listed	GLONAF	Not listed	Not Identified As Invasive	Temperate Broadleaf	Palearctic
Festuca ovina	Yes, listed	GLONAF	Yes, listed	GISD/ISSD/CABI/US	Temperate Broadleaf	Palearctic
Festuca pratensis	Yes, listed	GLONAF	Yes, listed	GISD/ISSD/CABI/US	Temperate Broadleaf	Palearctic
Festuca rubra	Yes, listed	GLONAF	Yes, listed	GISD/ISSD/CABI/US	Temperate Broadleaf	Palearctic
Festuca thurberi	Yes, listed	GLONAF	Not listed	Not Identified As Invasive	Temperate Coniferous	Nearctic
Festuca valesiaca	Yes, listed	GLONAF	Not listed	Not Identified As Invasive	Temperate Broadleaf	Palearctic
Fingerhuthia africana	Yes, listed	GLONAF	Not listed	Not Identified As Invasive	Deserts	Afrotropical
Gaudinia fragilis	Yes, listed	GLONAF	Yes, listed	GISD/ISSD/CABI/US	Temperate Broadleaf	Palearctic
Glyceria declinata	Yes, listed	GLONAF	Yes, listed	GISD/ISSD/CABI/US	Temperate Broadleaf	Palearctic
Glyceria fluitans	Yes, listed	GLONAF	Not listed	Not Identified As Invasive	Temperate Broadleaf	Palearctic
Glyceria grandis	Yes, listed	GLONAF	Not listed	Not Identified As Invasive	Temperate Broadleaf	Nearctic
Glyceria maxima	Yes, listed	GLONAF	Yes, listed	Mugwendi	Temperate Broadleaf	Palearctic
Glyceria striata	Yes, listed	GLONAF	Not listed	Not Identified As Invasive	Temperate Broadleaf	Nearctic
Gynerium sagittatum	Yes, listed	GLONAF	Not listed	Not Identified As Invasive	Tropical moist	Neotropical
Hackelochloa granularis	Yes, listed	GLONAF	Not listed	Not Identified As Invasive	Tropical savanna & Shrubland	Afrotropical
Hainardia cylindrica	Yes, listed	GLONAF	Not listed	Not Identified As Invasive	Mediterranean	Palearctic
Hemarthria altissima	Yes, listed	GLONAF	Yes, listed	GISD/ISSD/CABI/US	Tropical savanna & Shrubland	Afrotropical
Heteropogon contortus	Yes, listed	GLONAF	Yes, listed	GISD/ISSD/CABI/US	Tropical savanna & Shrubland	Australasian
Heteropogon triticeus	Yes, listed	GLONAF	Not listed	Not Identified As Invasive	Tropical savanna & Shrubland	Australasian
Hierochloe odorata	Yes, listed	GLONAF	Not listed	Not Identified As Invasive	Temperate Broadleaf	Palearctic
Holcus lanatus	Yes, listed	GLONAF	Yes, listed	GISD/ISSD/CABI/US	Temperate Broadleaf	Palearctic
Holcus mollis	Yes, listed	GLONAF	Yes, listed	GISD/ISSD/CABI/US	Temperate Broadleaf	Palearctic
Hordeum arizonicum	Yes, listed	GLONAF	Not listed	Not Identified As Invasive	Deserts	Nearctic
Hordeum brachyantherum	Yes, listed	GLONAF	Not listed	Not Identified As Invasive	Temperate Coniferous	Nearctic
Hordeum bulbosum	Yes, listed	GLONAF	Not listed	Not Identified As Invasive	Mediterranean	Palearctic
Hordeum depressum	Yes, listed	GLONAF	Not listed	Not Identified As Invasive	Mediterranean	Nearctic
Hordeum jubatum	Yes, listed	GLONAF	Not listed	Not Identified As Invasive	Temperate Broadleaf	Palearctic
Hordeum marinum	Yes, listed	GLONAF	Yes, listed	GISD/ISSD/CABI/US	Mediterranean	Australasian
Hordeum pusillum	Yes, listed	GLONAF	Not listed	Not Identified As Invasive	Temperate savanna & shrubland	Nearctic
Hordeum vulgare	Yes, listed	GLONAF	Yes, listed	GISD/ISSD/CABI/US	Temperate Broadleaf	Palearctic
Hyparrhenia diplandra	Yes, listed	GLONAF	Not listed	Not Identified As Invasive	Tropical savanna & Shrubland	Afrotropical
Hyparrhenia hirta	Yes, listed	GLONAF	Yes, listed	Wang 2017 PlosOne	Mediterranean	Palearctic
Hyparrhenia rufa	Yes, listed	GLONAF	Yes, listed	GISD/ISSD/CABI/US	Tropical savanna & Shrubland	Afrotropical
Hyperthelia dissoluta	Yes, listed	GLONAF	Not listed	Not Identified As Invasive	Tropical savanna & Shrubland	Afrotropical
Imperata cylindrica	Yes, listed	GLONAF	Yes, listed	GISD/ISSD/CABI/US	Temperate Broadleaf	Australasian
Ixophorus unisetus	Yes, listed	GLONAF	Not listed	Not Identified As Invasive	Tropical dry	Neotropical
Koeleria macrantha	Yes, listed	GLONAF	Not listed	Not Identified As Invasive	Temperate Broadleaf	Palearctic
Koeleria pyramidata	Yes, listed	GLONAF	Not listed	Not Identified As Invasive	Temperate Broadleaf	Palearctic
Lagurus ovatus	Yes, listed	GLONAF	Yes, listed	Chile	Temperate Broadleaf	Palearctic
Lamarckia aurea	Yes, listed	GLONAF	Not listed	Not Identified As Invasive	Mediterranean	Palearctic
Leersia hexandra	Yes, listed	GLONAF	Not listed	Not Identified As Invasive	Tropical savanna & Shrubland	Afrotropical
Leptochloa fusca	Yes, listed	GLONAF	Yes, listed	GISD/ISSD/CABI/US	Deserts	Afrotropical
Leptochloa mucronata	Yes, listed	GLONAF	Yes, listed	GISD/ISSD/CABI/US	Tropical dry	Nearctic
Leymus angustus	Yes, listed	GLONAF	Yes, listed	ChiNot Identified As Invasive	Temperate savanna & shrubland	Palearctic
Leymus arenarius	Yes, listed	GLONAF	Yes, listed	GISD/ISSD/CABI/US	Temperate Broadleaf	Palearctic
Leymus mollis	Yes, listed	GLONAF	Not listed	Not Identified As Invasive	Temperate Broadleaf	Nearctic
Leymus racemosus	Yes, listed	GLONAF	Yes, listed	Atlas EU	Temperate savanna & shrubland	Palearctic
Lolium multiflorum	Yes, listed	GLONAF	Yes, listed	GISD/ISSD/CABI/US	Temperate Broadleaf	Palearctic
Lolium perenne	Yes, listed	GLONAF	Yes, listed	GISD/ISSD/CABI/US	Temperate Broadleaf	Palearctic
Lolium persicum	Yes, listed	GLONAF	Yes, listed	GISD/ISSD/CABI/US	Deserts	Palearctic
Lolium rigidum	Yes, listed	GLONAF	Yes, listed	GISD/ISSD/CABI/US	Mediterranean	Australasian
Lolium temulentum	Yes, listed	GLONAF	Yes, listed	GISD/ISSD/CABI/US	Temperate Broadleaf	Palearctic
Melica altissima	Yes, listed	GLONAF	Not listed	Not Identified As Invasive	Temperate Broadleaf	Palearctic
Melinis minutiflora	Yes, listed	GLONAF	Yes, listed	GISD/ISSD/CABI/US	Tropical moist	Neotropical
Melinis repens	Yes, listed	GLONAF	Yes, listed	GISD/ISSD/CABI/US	Tropical moist	Neotropical
Melocanna baccifera	Yes, listed	GLONAF	Not listed	Not Identified As Invasive	Tropical moist	Indomalay
Mibora minima	Yes, listed	GLONAF	Not listed	Not Identified As Invasive	Temperate Broadleaf	Palearctic
Micropyrum tenellum	Yes, listed	GLONAF	Not listed	Not Identified As Invasive	Temperate Broadleaf	Palearctic
Microstegium vimineum	Yes, listed	GLONAF	Yes, listed	Microstegium_vimineum	Temperate Broadleaf	Nearctic
Miscanthus nepalensis	Yes, listed	GLONAF	Not listed	Not Identified As Invasive	Temperate Broadleaf	Australasian
Miscanthus sacchariflorus	Yes, listed	GLONAF	Yes, listed	GISD/ISSD/CABI/US	Temperate Broadleaf	Palearctic
Miscanthus sinensis	Yes, listed	GLONAF	Yes, listed	Schnitzel	Temperate Broadleaf	Palearctic
Molinia caerulea	Yes, listed	GLONAF	Not listed	Not Identified As Invasive	Temperate Broadleaf	Palearctic
Muhlenbergia asperifolia	Yes, listed	GLONAF	Not listed	Not Identified As Invasive	Deserts	Nearctic
Muhlenbergia cuspidata	Yes, listed	GLONAF	Not listed	Not Identified As Invasive	Temperate savanna & shrubland	Nearctic
Muhlenbergia emersleyi	Yes, listed	GLONAF	Not listed	Not Identified As Invasive	Tropical coniferous	Nearctic
Muhlenbergia filiformis	Yes, listed	GLONAF	Not listed	Not Identified As Invasive	Temperate Coniferous	Nearctic
Muhlenbergia racemosa	Yes, listed	GLONAF	Not listed	Not Identified As Invasive	Temperate savanna & shrubland	Nearctic
Muhlenbergia schreberi	Yes, listed	GLONAF	Yes, listed	Necj	Temperate Broadleaf	Nearctic
Muhlenbergia sylvatica	Yes, listed	GLONAF	Not listed	Not Identified As Invasive	Temperate Broadleaf	Nearctic
Muhlenbergia uniflora	Yes, listed	GLONAF	Not listed	Not Identified As Invasive	Temperate Broadleaf	Nearctic
Nardus stricta	Yes, listed	GLONAF	Yes, listed	GISD/ISSD/CABI/US	Temperate Broadleaf	Palearctic
Nassella trichotoma	Yes, listed	GLONAF	Yes, listed	GISD/ISSD/CABI/US	Temperate Broadleaf	Australasian
Neyraudia reynaudiana	Yes, listed	GLONAF	Yes, listed	GISD/ISSD/CABI/US	Tropical moist	Indomalay
Olyra latifolia	Yes, listed	GLONAF	Not listed	Not Identified As Invasive	Tropical moist	Neotropical
Oplismenus compositus	Yes, listed	GLONAF	Not listed	Not Identified As Invasive	Tropical moist	Indomalay
Oplismenus undulatifolius	Yes, listed	GLONAF	Yes, listed	Fischer	Temperate Broadleaf	Palearctic
Oryza rufipogon	Yes, listed	GLONAF	Yes, listed	GISD/ISSD/CABI/US	Tropical moist	Indomalay
Oryza sativa	Yes, listed	GLONAF	Yes, listed	GISD/ISSD/CABI/US	Tropical moist	Indomalay
Panicum amarum	Yes, listed	GLONAF	Not listed	Not Identified As Invasive	Mediterranean	Nearctic
Panicum antidotale	Yes, listed	GLONAF	Yes, listed	GISD/ISSD/CABI/US	Deserts	Australasian
Panicum bisulcatum	Yes, listed	GLONAF	Not listed	Not Identified As Invasive	Temperate Broadleaf	Palearctic
Panicum capillare	Yes, listed	GLONAF	Yes, listed	Kiraly	Temperate Broadleaf	Palearctic
Panicum coloratum	Yes, listed	GLONAF	Not listed	Not Identified As Invasive	Tropical savanna & Shrubland	Afrotropical
Panicum dichotomiflorum	Yes, listed	GLONAF	Not listed	Not Identified As Invasive	Temperate Broadleaf	Palearctic
Panicum hirticaule	Yes, listed	GLONAF	Not listed	Not Identified As Invasive	Deserts	Nearctic
Panicum maximum	Yes, listed	GLONAF	Yes, listed	Portela	Tropical moist	Indomalay
Panicum miliaceum	Yes, listed	GLONAF	Yes, listed	GISD/ISSD/CABI/US	Temperate Broadleaf	Palearctic
Panicum repens	Yes, listed	GLONAF	Yes, listed	GISD/ISSD/CABI/US	Mediterranean	Afrotropical
Pappophorum bicolor	Yes, listed	GLONAF	Not listed	Not Identified As Invasive	Deserts	Nearctic
Parapholis incurva	Yes, listed	GLONAF	Yes, listed	GISD/ISSD/CABI/US	Mediterranean	Palearctic
Paspalidium geminatum	Yes, listed	GLONAF	Not listed	Not Identified As Invasive	Tropical moist	Neotropical
Paspalum conjugatum	Yes, listed	GLONAF	Yes, listed	GISD/ISSD/CABI/US	Tropical moist	Indomalay
Paspalum conspersum	Yes, listed	GLONAF	Not listed	Not Identified As Invasive	Tropical moist	Neotropical
Paspalum dilatatum	Yes, listed	GLONAF	Yes, listed	GISD/ISSD/CABI/US	Temperate Broadleaf	Australasian
Paspalum distichum	Yes, listed	GLONAF	Yes, listed	Atlas EU	Temperate Broadleaf	Palearctic
Paspalum malacophyllum	Yes, listed	GLONAF	Not listed	Not Identified As Invasive	Tropical savanna & Shrubland	Neotropical
Paspalum notatum	Yes, listed	GLONAF	Yes, listed	GISD/ISSD/CABI/US	Temperate Broadleaf	Nearctic
Paspalum paniculatum	Yes, listed	GLONAF	Not listed	Not Identified As Invasive	Tropical moist	Neotropical
Paspalum plicatulum	Yes, listed	GLONAF	Not listed	Not Identified As Invasive	Tropical moist	Neotropical
Paspalum quadrifarium	Yes, listed	GLONAF	Yes, listed	GISD/ISSD/CABI/US	Temperate Broadleaf	Neotropical
Paspalum scrobiculatum	Yes, listed	GLONAF	Yes, listed	GISD/ISSD/CABI/US	Tropical savanna & Shrubland	Afrotropical
Paspalum urvillei	Yes, listed	GLONAF	Yes, listed	GISD/ISSD/CABI/US	Temperate Broadleaf	Neotropical
Paspalum vaginatum	Yes, listed	GLONAF	Yes, listed	GISD/ISSD/CABI/US	Tropical savanna & Shrubland	Neotropical
Paspalum virgatum	Yes, listed	GLONAF	Not listed	Not Identified As Invasive	Tropical moist	Neotropical
Pennisetum clandestinum	Yes, listed	GLONAF	Yes, listed	GISD/ISSD/CABI/US	Tropical moist	Afrotropical
Pennisetum glaucum	Yes, listed	GLONAF	Yes, listed	GISD/ISSD/CABI/US	Tropical savanna & Shrubland	Afrotropical
Pennisetum latifolium	Yes, listed	GLONAF	Not listed	Not Identified As Invasive	Tropical moist	Neotropical
Pennisetum macrourum	Yes, listed	GLONAF	Yes, listed	GISD/ISSD/CABI/US	Mediterranean	Afrotropical
Pennisetum orientale	Yes, listed	GLONAF	Not listed	Not Identified As Invasive	Deserts	Palearctic
Pennisetum pedicellatum	Yes, listed	GLONAF	Yes, listed	GISD/ISSD/CABI/US	Tropical savanna & Shrubland	Afrotropical
Pennisetum purpureum	Yes, listed	GLONAF	Yes, listed	GISD/ISSD/CABI/US	Tropical moist	Indomalay
Pennisetum setaceum	Yes, listed	GLONAF	Yes, listed	Bella	Mediterranean	Nearctic
Pennisetum villosum	Yes, listed	GLONAF	Yes, listed	GISD/ISSD/CABI/US	Temperate Broadleaf	Afrotropical
Pentaschistis airoides	Yes, listed	GLONAF	Not listed	Not Identified As Invasive	Mediterranean	Afrotropical
Perotis indica	Yes, listed	GLONAF	Not listed	Not Identified As Invasive	Tropical savanna & Shrubland	Afrotropical
Phalaris arundinacea	Yes, listed	GLONAF	Yes, listed	He	Temperate Broadleaf	Palearctic
Phalaris brachystachys	Yes, listed	GLONAF	Not listed	Not Identified As Invasive	Mediterranean	Palearctic
Phalaris canariensis	Yes, listed	GLONAF	Yes, listed	GISD/ISSD/CABI/US	Temperate Broadleaf	Palearctic
Phalaris coerulescens	Yes, listed	GLONAF	Not listed	Not Identified As Invasive	Mediterranean	Palearctic
Phalaris paradoxa	Yes, listed	GLONAF	Yes, listed	Weber Biol Invas 2008 ChiNot Identified As Invasive	Mediterranean	Australasian
Phleum phleoides	Yes, listed	GLONAF	Not listed	Not Identified As Invasive	Temperate Broadleaf	Palearctic
Phleum pratense	Yes, listed	GLONAF	Yes, listed	GISD/ISSD/CABI/US	Temperate Broadleaf	Palearctic
Phragmites australis	Yes, listed	GLONAF	Yes, listed	GISD/ISSD/CABI/US	Temperate Broadleaf	Palearctic
Phyllostachys aurea	Yes, listed	GLONAF	Yes, listed	GISD/ISSD/CABI/US	Temperate Broadleaf	Nearctic
Phyllostachys bambusoides	Yes, listed	GLONAF	Yes, listed	Takano Ecol Evol 2017	Temperate Broadleaf	Palearctic
Phyllostachys edulis	Yes, listed	GLONAF	Yes, listed	Takano Ecol Evol 2018	Temperate Broadleaf	Palearctic
Phyllostachys nigra	Yes, listed	GLONAF	Yes, listed	Atlas EU	Temperate Broadleaf	Palearctic
Poa annua	Yes, listed	GLONAF	Yes, listed	GISD/ISSD/CABI/US	Temperate Broadleaf	Palearctic
Poa arachnifera	Yes, listed	GLONAF	Not listed	Not Identified As Invasive	Temperate savanna & shrubland	Nearctic
Poa arida	Yes, listed	GLONAF	Not listed	Not Identified As Invasive	Temperate savanna & shrubland	Nearctic
Poa bulbosa	Yes, listed	GLONAF	Yes, listed	GISD/ISSD/CABI/US	Temperate Broadleaf	Palearctic
Poa chaixii	Yes, listed	GLONAF	Not listed	Not Identified As Invasive	Temperate Broadleaf	Palearctic
Poa infirma	Yes, listed	GLONAF	Not listed	Not Identified As Invasive	Mediterranean	Palearctic
Poa labillardierei	Yes, listed	GLONAF	Not listed	Not Identified As Invasive	Temperate Broadleaf	Australasian
Poa nemoralis	Yes, listed	GLONAF	Yes, listed	CABI	Temperate Broadleaf	Palearctic
Poa palustris	Yes, listed	GLONAF	Yes, listed	GISD/ISSD/CABI/US	Temperate Broadleaf	Palearctic
Poa pratensis	Yes, listed	GLONAF	Yes, listed	GISD/ISSD/CABI/US	Temperate Broadleaf	Palearctic
Poa sieberiana	Yes, listed	GLONAF	Not listed	Not Identified As Invasive	Temperate Broadleaf	Australasian
Poa supina	Yes, listed	GLONAF	Yes, listed	Atlas EU	Temperate Broadleaf	Palearctic
Poa trivialis	Yes, listed	GLONAF	Yes, listed	GISD/ISSD/CABI/US	Temperate Broadleaf	Palearctic
Pogonarthria squarrosa	Yes, listed	GLONAF	Not listed	Not Identified As Invasive	Tropical savanna & Shrubland	Afrotropical
Polypogon fugax	Yes, listed	GLONAF	Yes, listed	Atlas EU	Temperate Broadleaf	Palearctic
Polypogon monspeliensis	Yes, listed	GLONAF	Yes, listed	GISD/ISSD/CABI/US	Mediterranean	Nearctic
Polypogon viridis	Yes, listed	GLONAF	Yes, listed	GISD/ISSD/CABI/US	Temperate Broadleaf	Palearctic
Polytrias indica	Yes, listed	GLONAF	Not listed	Not Identified As Invasive	Tropical moist	Indomalay
Psathyrostachys juncea	Yes, listed	GLONAF	Not listed	Not Identified As Invasive	Temperate savanna & shrubland	Palearctic
Pseudechinolaena polystachya	Yes, listed	GLONAF	Not listed	Not Identified As Invasive	Tropical moist	Neotropical
Pseudosasa japonica	Yes, listed	GLONAF	Yes, listed	GISD/ISSD/CABI/US	Temperate Broadleaf	Palearctic
Puccinellia distans	Yes, listed	GLONAF	Yes, listed	GISD/ISSD/CABI/US	Temperate Broadleaf	Palearctic
Puccinellia fasciculata	Yes, listed	GLONAF	Not listed	Not Identified As Invasive	Temperate Broadleaf	Palearctic
Puccinellia hauptiana	Yes, listed	GLONAF	Yes, listed	Atlas EU	Taiga	Palearctic
Puccinellia lemmonii	Yes, listed	GLONAF	Not listed	Not Identified As Invasive	Deserts	Nearctic
Redfieldia flexuosa	Yes, listed	GLONAF	Not listed	Not Identified As Invasive	Temperate savanna & shrubland	Nearctic
Rostraria cristata	Yes, listed	GLONAF	Yes, listed	GISD/ISSD/CABI/US	Mediterranean	Palearctic
Rostraria pumila	Yes, listed	GLONAF	Not listed	Not Identified As Invasive	Mediterranean	Australasian
Rytidosperma auriculatum	Yes, listed	GLONAF	Not listed	Not Identified As Invasive	Temperate Broadleaf	Australasian
Rytidosperma erianthum	Yes, listed	GLONAF	Not listed	Not Identified As Invasive	Temperate Broadleaf	Australasian
Rytidosperma geniculatum	Yes, listed	GLONAF	Not listed	Not Identified As Invasive	Temperate Broadleaf	Australasian
Rytidosperma penicillatum	Yes, listed	GLONAF	Yes, listed	GISD/ISSD/CABI/US	Temperate Broadleaf	Australasian
Rytidosperma pilosum	Yes, listed	GLONAF	Yes, listed	GISD/ISSD/CABI/US	Temperate Broadleaf	Australasian
Rytidosperma racemosum	Yes, listed	GLONAF	Yes, listed	Atlas EU	Temperate Broadleaf	Australasian
Rytidosperma tenuius	Yes, listed	GLONAF	Not listed	Not Identified As Invasive	Temperate Broadleaf	Australasian
Saccharum arundinaceum	Yes, listed	GLONAF	Not listed	Not Identified As Invasive	Tropical moist	Indomalay
Saccharum officinarum	Yes, listed	GLONAF	Yes, listed	Atlas EU	Tropical moist	Neotropical
Saccharum ravennae	Yes, listed	GLONAF	Yes, listed	GISD/ISSD/CABI/US	Mediterranean	Palearctic
Saccharum spontaneum	Yes, listed	GLONAF	Yes, listed	GISD/ISSD/CABI/US	Tropical moist	Indomalay
Sacciolepis indica	Yes, listed	GLONAF	Yes, listed	GISD/ISSD/CABI/US	Temperate Broadleaf	Australasian
Sasa palmata	Yes, listed	GLONAF	Not listed	Not Identified As Invasive	Temperate Broadleaf	Palearctic
Schedonnardus paniculatus	Yes, listed	GLONAF	Not listed	Not Identified As Invasive	Temperate savanna & shrubland	Nearctic
Schismus arabicus	Yes, listed	GLONAF	Yes, listed	Rodriguez-Buritica	Deserts	Nearctic
Schismus barbatus	Yes, listed	GLONAF	Yes, listed	GISD/ISSD/CABI/US	Mediterranean	Australasian
Sclerochloa dura	Yes, listed	GLONAF	Not listed	Not Identified As Invasive	Temperate Broadleaf	Palearctic
Secale cereale	Yes, listed	GLONAF	Yes, listed	GISD/ISSD/CABI/US	Temperate Broadleaf	Palearctic
Secale montanum	Yes, listed	GLONAF	Not listed	Not Identified As Invasive	Mediterranean	Palearctic
Secale sylvestre	Yes, listed	GLONAF	Not listed	Not Identified As Invasive	Temperate savanna & shrubland	Palearctic
Semiarundinaria fastuosa	Yes, listed	GLONAF	Not listed	Not Identified As Invasive	Temperate Broadleaf	Palearctic
Setaria barbata	Yes, listed	GLONAF	Not listed	Not Identified As Invasive	Tropical savanna & Shrubland	Afrotropical
Setaria faberi	Yes, listed	GLONAF	Yes, listed	GISD/ISSD/CABI/US	Temperate Broadleaf	Nearctic
Setaria grisebachii	Yes, listed	GLONAF	Not listed	Not Identified As Invasive	Deserts	Nearctic
Setaria italica	Yes, listed	GLONAF	Yes, listed	GISD/ISSD/CABI/US	Temperate Broadleaf	Palearctic
Setaria palmifolia	Yes, listed	GLONAF	Yes, listed	GISD/ISSD/CABI/US	Tropical moist	Indomalay
Setaria parviflora	Yes, listed	GLONAF	Yes, listed	GISD/ISSD/CABI/US	Temperate Broadleaf	Australasian
Setaria plicata	Yes, listed	GLONAF	Not listed	Not Identified As Invasive	Tropical moist	Indomalay
Setaria pumila	Yes, listed	GLONAF	Yes, listed	GISD/ISSD/CABI/US	Temperate Broadleaf	Palearctic
Setaria sphacelata	Yes, listed	GLONAF	Not listed	Not Identified As Invasive	Tropical savanna & Shrubland	Afrotropical
Setaria verticillata	Yes, listed	GLONAF	Yes, listed	GISD/ISSD/CABI/US	Temperate Broadleaf	Palearctic
Setaria viridis	Yes, listed	GLONAF	Yes, listed	GISD/ISSD/CABI/US	Temperate Broadleaf	Palearctic
Sorghastrum nutans	Yes, listed	GLONAF	Not listed	Not Identified As Invasive	Temperate Broadleaf	Nearctic
Sorghum amplum	Yes, listed	GLONAF	Not listed	Not Identified As Invasive	Tropical savanna & Shrubland	Australasian
Sorghum bicolor	Yes, listed	GLONAF	Yes, listed	GISD/ISSD/CABI/US	Temperate Broadleaf	Palearctic
Sorghum halepense	Yes, listed	GLONAF	Yes, listed	GISD/ISSD/CABI/US	Temperate Broadleaf	Nearctic
Spartina alterniflora	Yes, listed	GLONAF	Yes, listed	Guo	Temperate Broadleaf	Nearctic
Spartina anglica	Yes, listed	GLONAF	Yes, listed	GISD/ISSD/CABI/US	Temperate Broadleaf	Palearctic
Spartina cynosuroides	Yes, listed	GLONAF	Not listed	Not Identified As Invasive	Temperate Broadleaf	Nearctic
Spartina gracilis	Yes, listed	GLONAF	Not listed	Not Identified As Invasive	Deserts	Nearctic
Spartina maritima	Yes, listed	GLONAF	Not listed	Not Identified As Invasive	Temperate Broadleaf	Palearctic
Spartina patens	Yes, listed	GLONAF	Yes, listed	GISD/ISSD/CABI/US	Tropical moist	Nearctic
Spartina pectinata	Yes, listed	GLONAF	Not listed	Not Identified As Invasive	Temperate savanna & shrubland	Nearctic
Sphenopholis obtusata	Yes, listed	GLONAF	Not listed	Not Identified As Invasive	Temperate savanna & shrubland	Nearctic
Sporobolus africanus	Yes, listed	GLONAF	Yes, listed	Yobo et al. 2009 Biol Control	Temperate Broadleaf	Australasian
Sporobolus airoides	Yes, listed	GLONAF	Yes, listed	Bergum 2010	Deserts	Nearctic
Sporobolus clandestinus	Yes, listed	GLONAF	Not listed	Not Identified As Invasive	Mediterranean	Nearctic
Sporobolus contractus	Yes, listed	GLONAF	Not listed	Not Identified As Invasive	Deserts	Nearctic
Sporobolus creber	Yes, listed	GLONAF	Not listed	Not Identified As Invasive	Temperate Broadleaf	Australasian
Sporobolus cryptandrus	Yes, listed	GLONAF	Not listed	Not Identified As Invasive	Temperate savanna & shrubland	Nearctic
Sporobolus elongatus	Yes, listed	GLONAF	Not listed	Not Identified As Invasive	Temperate Broadleaf	Australasian
Sporobolus fertilis	Yes, listed	GLONAF	Yes, listed	Yobo et al. 2009 Biol Control	Temperate Broadleaf	Palearctic
Sporobolus fimbriatus	Yes, listed	GLONAF	Not listed	Not Identified As Invasive	Deserts	Afrotropical
Sporobolus indicus	Yes, listed	GLONAF	Yes, listed	Yobo et al. 2009 Biol Control	Temperate Broadleaf	Palearctic
Sporobolus natalensis	Yes, listed	GLONAF	Yes, listed	Yobo et al. 2009 Biol Control	Tropical savanna & Shrubland	Australasian
Sporobolus pyramidalis	Yes, listed	GLONAF	Yes, listed	Yobo et al. 2009 Biol Control	Tropical savanna & Shrubland	Afrotropical
Sporobolus pyramidatus	Yes, listed	GLONAF	Not listed	Not Identified As Invasive	Deserts	Nearctic
Sporobolus vaginiflorus	Yes, listed	GLONAF	Yes, listed	Kiraly Hohla 2015	Temperate Broadleaf	Nearctic
Sporobolus virginicus	Yes, listed	GLONAF	Not listed	Not Identified As Invasive	Mediterranean	Australasian
Sporobolus wrightii	Yes, listed	GLONAF	Not listed	Not Identified As Invasive	Deserts	Nearctic
Stenotaphrum secundatum	Yes, listed	GLONAF	Yes, listed	GISD/ISSD/CABI/US	Tropical savanna & Shrubland	Afrotropical
Stipa capensis	Yes, listed	GLONAF	Not listed	Not Identified As Invasive	Mediterranean	Palearctic
Stipa spartea	Yes, listed	GLONAF	Not listed	Not Identified As Invasive	Temperate savanna & shrubland	Nearctic
Stipa tenacissima	Yes, listed	GLONAF	Not listed	Not Identified As Invasive	Mediterranean	Palearctic
Taeniatherum caput-medusae	Yes, listed	GLONAF	Yes, listed	Novak	Mediterranean	Nearctic
Themeda triandra	Yes, listed	GLONAF	Yes, listed	GISD/ISSD/CABI/US	Temperate Broadleaf	Australasian
Tragus australianus	Yes, listed	GLONAF	Not listed	Not Identified As Invasive	Deserts	Australasian
Tragus berteronianus	Yes, listed	GLONAF	Yes, listed	Almeida	Tropical savanna & Shrubland	Afrotropical
Tribolium uniolae	Yes, listed	GLONAF	Not listed	Not Identified As Invasive	Mediterranean	Afrotropical
Tridens flavus	Yes, listed	GLONAF	Not listed	Not Identified As Invasive	Temperate Broadleaf	Nearctic
Triplasis purpurea	Yes, listed	GLONAF	Not listed	Not Identified As Invasive	Temperate savanna & shrubland	Nearctic
Tripsacum dactyloides	Yes, listed	GLONAF	Yes, listed	GISD/ISSD/CABI/US	Temperate savanna & shrubland	Nearctic
Triraphis mollis	Yes, listed	GLONAF	Not listed	Not Identified As Invasive	Deserts	Australasian
Trisetum flavescens	Yes, listed	GLONAF	Yes, listed	GISD/ISSD/CABI/US	Temperate Broadleaf	Palearctic
Triticum aestivum	Yes, listed	GLONAF	Not listed	Not Identified As Invasive	Temperate Broadleaf	Palearctic
Triticum durum	Yes, listed	GLONAF	Not listed	Not Identified As Invasive	Mediterranean	Palearctic
Triticum spelta	Yes, listed	GLONAF	Not listed	Not Identified As Invasive	Temperate Broadleaf	Palearctic
Triticum turgidum	Yes, listed	GLONAF	Not listed	Not Identified As Invasive	Mediterranean	Palearctic
Uniola paniculata	Yes, listed	GLONAF	Not listed	Not Identified As Invasive	Mediterranean	Nearctic
Urochloa mosambicensis	Yes, listed	GLONAF	Yes, listed	Almeida	Tropical savanna & Shrubland	Australasian
Urochloa panicoides	Yes, listed	GLONAF	Yes, listed	GISD/ISSD/CABI/US	Temperate savanna & shrubland	Australasian
Ventenata dubia	Yes, listed	GLONAF	Yes, listed	Ingwell	Temperate Broadleaf	Palearctic
Vulpia bromoides	Yes, listed	GLONAF	Yes, listed	GISD/ISSD/CABI/US	Temperate Broadleaf	Palearctic
Vulpia ciliata	Yes, listed	GLONAF	Not listed	Not Identified As Invasive	Mediterranean	Palearctic
Vulpia fasciculata	Yes, listed	GLONAF	Not listed	Not Identified As Invasive	Mediterranean	Palearctic
Vulpia geniculata	Yes, listed	GLONAF	Not listed	Not Identified As Invasive	Mediterranean	Palearctic
Vulpia muralis	Yes, listed	GLONAF	Not listed	Not Identified As Invasive	Temperate Broadleaf	Australasian
Vulpia myuros	Yes, listed	GLONAF	Yes, listed	GISD/ISSD/CABI/US	Temperate Broadleaf	Palearctic
Vulpia octoflora	Yes, listed	GLONAF	Not listed	Not Identified As Invasive	Deserts	Nearctic
Vulpia unilateralis	Yes, listed	GLONAF	Not listed	Not Identified As Invasive	Temperate Broadleaf	Palearctic
Zea mays	Yes, listed	GLONAF	Yes, listed	Almeida	Temperate Broadleaf	Palearctic
Zizania aquatica	Yes, listed	GLONAF	Not listed	Not Identified As Invasive	Temperate Broadleaf	Nearctic
Zizania latifolia	Yes, listed	GLONAF	Yes, listed	GISD/ISSD/CABI/US	Temperate Broadleaf	Palearctic
Zizania palustris	Yes, listed	GLONAF	Not listed	Not Identified As Invasive	Temperate Broadleaf	Nearctic
Zizaniopsis miliacea	Yes, listed	GLONAF	Not listed	Not Identified As Invasive	Temperate Broadleaf	Nearctic
Zoysia japonica	Yes, listed	GLONAF	Yes, listed	GISD/ISSD/CABI/US	Temperate Broadleaf	Palearctic
Zoysia macrantha	Yes, listed	GLONAF	Not listed	Not Identified As Invasive	Temperate Broadleaf	NA
Zoysia matrella	Yes, listed	GLONAF	Yes, listed	GISD/ISSD/CABI/US	Tropical moist	Australasian
Zoysia sinica	Yes, listed	GLONAF	Not listed	Not Identified As Invasive	Not Available	NA
